# Supplementary material for: ﻿Taxonomic revision of genus Verbascum (Scrophulariaceae) in the Arabian Peninsula
Source: PhytoKeys. 2025 Dec 29;268:129–81. doi: 10.3897/phytokeys.268.168267 (PMC12771002; doi:10.3897/phytokeys.268.168267)
Supplement: XML Treatment for Rhabdotosperma [file phytokeys.268.168267-treatment4.xml]

<!DOCTYPE tp:taxon-treatment
  PUBLIC "-//TaxonX//DTD Taxonomic Treatment Publishing DTD v0 20100105//EN" "tax-treatment-NSO.dtd">
<tp:taxon-treatment xmlns:tp="http://www.plazi.org/taxpub"><tp:treatment-meta><kwd-group><label>Taxon classification</label><kwd>
                <named-content content-type="kingdom">Plantae</named-content>
              </kwd><kwd>
                <named-content content-type="order">Lamiales</named-content>
              </kwd><kwd>
                <named-content content-type="family">Scrophulariaceae</named-content>
              </kwd></kwd-group><mixed-citation publication-type="journal"><person-group><name><surname>Alzahrani</surname><given-names>Ali Mohammed</given-names></name><name><surname>Magos Brehm</surname><given-names>Joana</given-names></name><name><surname>Ghazanfar</surname><given-names>Shahina A.</given-names></name><name><surname>Maxted</surname><given-names>Nigel</given-names></name></person-group><article-title>﻿Taxonomic revision of genus <italic><tp:taxon-name><tp:taxon-name-part taxon-name-part-type="genus" reg="Verbascum">Verbascum</tp:taxon-name-part></tp:taxon-name></italic> (<tp:taxon-name><tp:taxon-name-part taxon-name-part-type="family">Scrophulariaceae</tp:taxon-name-part></tp:taxon-name>) in the Arabian Peninsula</article-title><source>PhytoKeys</source><day>29</day><month>12</month><year>2025</year><volume>268</volume><fpage>129</fpage><lpage>181</lpage><pub-id pub-id-type="doi">10.3897/phytokeys.268.168267</pub-id></mixed-citation></tp:treatment-meta><tp:nomenclature><label>﻿</label><tp:taxon-name><object-id xmlns:xlink="http://www.w3.org/1999/xlink" content-type="arpha" xlink:type="simple">95194534-3DFE-536E-AA68-FE99CBC5B87D</object-id>
              <tp:taxon-name-part taxon-name-part-type="genus" reg="Rhabdotosperma">Rhabdotosperma</tp:taxon-name-part>
            </tp:taxon-name><tp:taxon-authority>Hartl, Beitr. Biol. Pflanzen 53(1): 57 (1977)</tp:taxon-authority></tp:nomenclature><tp:treatment-sec sec-type="type species" id="SECID0EJJBG"><title>Type species.</title><p><italic><tp:taxon-name><tp:taxon-name-part taxon-name-part-type="genus" reg="Rhabdotosperma">Rhabdotosperma</tp:taxon-name-part> <tp:taxon-name-part taxon-name-part-type="species" reg="brevipedicellatum">brevipedicellatum</tp:taxon-name-part></tp:taxon-name></italic> (Engl.) Hartl.</p></tp:treatment-sec><tp:treatment-sec sec-type="description" id="SECID0E1JBG"><title>Description.</title><p>Annual, biennial, or perennial herbs to small shrubs, simple or branched from the base or above, sometimes with woody base, from 30 to 250 cm tall. <italic>Indumentum</italic> glabrescent, glandular hairs, simple hairs, and branched stellate hairs. <italic>Stems</italic> erect, simple or many stemmed, robust, terete, or terete to angular. <italic>Basal and Cauline leaves</italic> in rosettes or rarely alternate, mostly oblong to oblong-lanceolate or oblanceolate, sometimes obovate, elliptic, or ovate, with entire, dentate, repand-crenulate, undulate or lobed-crenate, serrate to sinuate, crenate to denticulate, sinuate, dentate, serrate, pinnatifid-lobed margins, sessile or petiole. <italic>Inflorescence</italic> racemose forming panicle or spike; one or more accessory flowers, panicle, dichasium, or racemose. <italic>Upper and Lower bracts</italic> linear, lanceolate, oblong to lanceolate or elliptic, triangular to ovate, ovate, or ovate to lanceolate, cordate to triangular, or oblanceolate. <italic>Pedicel</italic> hairy or glabrescent, from 2 to 25 mm long. <bold><italic>Bracteoles</italic></bold> absent or present ovate or to oblanceolate, lanceolate, ovate to triangular or lanceolate to triangular, linear, or lanceolate to cordate. <bold><italic>Calyx</italic></bold> lobes linear, oblong, oblong-lanceolate, ovate-oblong, lanceolate, ovate-elliptic, or oblanceolate, apex mucronate, acute, obtuse, or apiculate, hairy, or glabrescent. <bold><italic>Corolla</italic></bold> yellow with or without marks in the throat, sometimes on the upper side, with or without pellucid glands, tubeless or with a tube up to 2 mm, hairy or glabrous inside and outside. <bold><italic>Stamens</italic></bold> 4 or 5, sometimes unstable (4–5). <bold><italic>Filaments</italic></bold> with whitish, yellowish-purple, yellowish-red, yellow, purple-violet to violet-whitish, red-purple, yellowish-white, yellowish-violet to red, violet-whitish, or creamy hairs, with all hairs up to the anthers, two anterior glabrous, or two anterior glabrous near the apex. <bold><italic>Anthers</italic></bold> all reniform, two anterior inserted obliquely, or two anterior inserted decurrent longitudinally. <bold><italic>Ovary</italic></bold> pyriform-ovoid, ellipsoid, ellipsoid to ovoid, ovoid, globose, globose to ovoid, or globose-subglobose, hairy, or glabrous. <bold><italic>Style</italic></bold> from 4 to 22 mm long, filiform, green, or red. <bold><italic>Stigma</italic></bold> spatulate, capitate, dilated, or disciform. <bold><italic>Capsule</italic></bold> pyriform-ovoid, ellipsoid, ellipsoid to ovoid, ovoid, globose, globose to ovoid, or globose-subglobose, hairy, or glabrous. <bold><italic>Seeds</italic></bold> numerous, bothrospermous, or aulacospermous.</p></tp:treatment-sec><tp:treatment-sec sec-type="distribution" id="SECID0E4MBG"><title>Distribution.</title><p>In Asia, Africa, and Europe, but the center of diversity is in Turkey and Iran. Elsewhere, some species, such as <italic><tp:taxon-name><tp:taxon-name-part taxon-name-part-type="genus" reg="Verbascum">Verbascum</tp:taxon-name-part> <tp:taxon-name-part taxon-name-part-type="species" reg="thapsus">thapsus</tp:taxon-name-part></tp:taxon-name></italic> L. and <italic><tp:taxon-name><tp:taxon-name-part taxon-name-part-type="genus" reg="Verbascum">V.</tp:taxon-name-part> <tp:taxon-name-part taxon-name-part-type="species" reg="blattaria">blattaria</tp:taxon-name-part></tp:taxon-name></italic> L., have become widely naturalized or invasive in many other temperate regions of the world, including North America, Australia, and New Zealand.</p></tp:treatment-sec></tp:taxon-treatment>
