# Supplementary material for: ﻿Taxonomic revision of genus Verbascum (Scrophulariaceae) in the Arabian Peninsula
Source: PhytoKeys. 2025 Dec 29;268:129–81. doi: 10.3897/phytokeys.268.168267 (PMC12771002; doi:10.3897/phytokeys.268.168267)
Supplement: XML Treatment for Verbascum akdarense [file phytokeys.268.168267-treatment5.xml]

<!DOCTYPE tp:taxon-treatment
  PUBLIC "-//TaxonX//DTD Taxonomic Treatment Publishing DTD v0 20100105//EN" "tax-treatment-NSO.dtd">
<tp:taxon-treatment xmlns:tp="http://www.plazi.org/taxpub"><tp:treatment-meta><kwd-group><label>Taxon classification</label><kwd>
                <named-content content-type="kingdom">Plantae</named-content>
              </kwd><kwd>
                <named-content content-type="order">Lamiales</named-content>
              </kwd><kwd>
                <named-content content-type="family">Scrophulariaceae</named-content>
              </kwd></kwd-group><mixed-citation publication-type="journal"><person-group><name><surname>Alzahrani</surname><given-names>Ali Mohammed</given-names></name><name><surname>Magos Brehm</surname><given-names>Joana</given-names></name><name><surname>Ghazanfar</surname><given-names>Shahina A.</given-names></name><name><surname>Maxted</surname><given-names>Nigel</given-names></name></person-group><article-title>﻿Taxonomic revision of genus <italic><tp:taxon-name><tp:taxon-name-part taxon-name-part-type="genus" reg="Verbascum">Verbascum</tp:taxon-name-part></tp:taxon-name></italic> (<tp:taxon-name><tp:taxon-name-part taxon-name-part-type="family">Scrophulariaceae</tp:taxon-name-part></tp:taxon-name>) in the Arabian Peninsula</article-title><source>PhytoKeys</source><day>29</day><month>12</month><year>2025</year><volume>268</volume><fpage>129</fpage><lpage>181</lpage><pub-id pub-id-type="doi">10.3897/phytokeys.268.168267</pub-id></mixed-citation></tp:treatment-meta><tp:nomenclature><label>﻿1.</label><tp:taxon-name><object-id xmlns:xlink="http://www.w3.org/1999/xlink" content-type="arpha" xlink:type="simple">00255FF5-9526-50D1-B9CD-49316A60CFE6</object-id>
              <tp:taxon-name-part taxon-name-part-type="genus" reg="Verbascum">Verbascum</tp:taxon-name-part>
              <tp:taxon-name-part taxon-name-part-type="species" reg="akdarense">akdarense</tp:taxon-name-part>
            </tp:taxon-name><tp:taxon-authority>(Murb.) Huber-Morath, Bauhinia 5(1): 10 (1973)</tp:taxon-authority><xref ref-type="fig" rid="F1">Fig. 1</xref><tp:nomenclature-citation-list><tp:nomenclature-citation><tp:taxon-name>
                  <tp:taxon-name-part taxon-name-part-type="genus" reg="Celsia">Celsia</tp:taxon-name-part> <tp:taxon-name-part taxon-name-part-type="species" reg="akdarensis">akdarensis</tp:taxon-name-part></tp:taxon-name><comment>Murb., in Lunds Univ. Arsskrift, n. f. xxii. No. 1, 123 (1925).</comment></tp:nomenclature-citation></tp:nomenclature-citation-list></tp:nomenclature><tp:treatment-sec sec-type="material" id="SECID0ENGAI"><title>Type.</title><p>Oman, Muscat, Jabal Akhdar, <italic>P.M.R. Aucher-Eloy 5044</italic> (lectotype G [G00015116] designated here, isolectotype P [P03287290]).</p></tp:treatment-sec><tp:treatment-sec sec-type="description" id="SECID0EVGAI"><title>Description.</title><p>Annual or biennial herb, pale green, simple or branched from the base, up to 45 cm tall. <bold><italic>Indumentum</italic></bold> dense glandular hairs above and pubescent hairs below. <bold><italic>Stems</italic></bold> erect, terete to angular. <bold><italic>Basal leaves</italic></bold> rosette, obovate, 3–10 × 2–5 cm, apex rounded, base cuneate, margins crenate-dentate, lamina darkish green with sparse glandular and dense pubescent hairs; petiole 2–5 cm, winged with a few small lateral lobes. <bold><italic>Cauline leaves</italic></bold> few or leafless, oblanceolate, 0.5–1.6 × 0.1–0.4 cm, apex obtuse, base obtuse; sessile. <bold><italic>Inflorescence</italic></bold> racemose; flowers single in the axil of bracts. <bold><italic>Upper bracts</italic></bold> lanceolate-linear, 1–3.5 mm, acute. <bold><italic>Lower bracts</italic></bold> lanceolate 2–5.5 mm, acute. <bold><italic>Pedicel</italic></bold> covered with dense glandular hairs up to 25 mm long. <bold><italic>Bracteoles</italic></bold> absent. <bold><italic>Calyx</italic></bold> 2–3 mm, lobes ovate-oblong, mucronate, dense glandular. <bold><italic>Corolla</italic></bold> 8–10 mm across, yellow with purple-red spots around the throat, without pellucid glands, tube up to 1 mm, sparse papillose-ciliated hairs inside, sparse glandular hairs outside. <bold><italic>Stamens</italic></bold> 4, 4–5 mm long. <bold><italic>Filaments</italic></bold> yellow with yellowish-purple hairs, two anterior glabrous near the apex, two posteriors with hairs up to the anthers. <bold><italic>Anthers</italic></bold> all reniform. <bold><italic>Ovary</italic></bold> globose, sparse glandular hairs. <bold><italic>Style</italic></bold> up to 6 mm long, filiform, green. <bold><italic>Stigma</italic></bold> capitate. <bold><italic>Capsule</italic></bold> 2–3 × 1–2 mm, globose-ovoid, sparse glandular hairy. <bold><italic>Seeds</italic></bold> bothrospermous.</p><fig id="F1" position="float" orientation="portrait"><object-id xmlns:xlink="http://www.w3.org/1999/xlink" content-type="doi" xlink:type="simple">10.3897/phytokeys.268.168267.figure1</object-id><object-id xmlns:xlink="http://www.w3.org/1999/xlink" content-type="arpha" xlink:type="simple">78886DBF-4DCF-535F-BE56-6AC8DD50AF01</object-id><label>Figure 1.</label><caption><p><italic><tp:taxon-name><tp:taxon-name-part taxon-name-part-type="genus" reg="Verbascum">Verbascum</tp:taxon-name-part> <tp:taxon-name-part taxon-name-part-type="species" reg="akdarense">akdarense</tp:taxon-name-part></tp:taxon-name></italic>. <bold>A.</bold> Habit; <bold>B.</bold> Flower and pedicel with glandular hairs (white arrow); <bold>C.</bold> Leaf. Photos: <bold>A.</bold> By Salim Al Rahbi; <bold>B, C.</bold> By Saif Al Hatmi.</p></caption><graphic xmlns:xlink="http://www.w3.org/1999/xlink" xlink:href="phytokeys-268-129_article-168267__-g001.jpg" position="float" orientation="portrait" xlink:type="simple" id="oo_1501826.jpg"><uri content-type="original_file" xlink:type="simple">https://binary.pensoft.net/fig/1501826</uri></graphic></fig></tp:treatment-sec><tp:treatment-sec sec-type="distribution" id="SECID0E2KAI"><title>Distribution in the Arabian Peninsula.</title><p>It is an endemic species to Oman, which is known from Muscat (Jabal Aswad), Ash Sharqiyah North (Jabal Abyad, Jabal Bani Jabir, and near Tiwi), Ad Dakhiliyah (Jabal Al Akhdar, Wakan Village, Wadi Kamah, and Sakhakhin), and Al Batinah South (Wadi Bani Awf, Wadi Sahtan, An Nid, Wadi Haslah, and near Rustaq), northeast Oman (Fig. <xref ref-type="fig" rid="F2">2</xref>).</p></tp:treatment-sec><tp:treatment-sec sec-type="ecology" id="SECID0EJMAI"><title>Ecology.</title><p><italic><tp:taxon-name><tp:taxon-name-part taxon-name-part-type="genus" reg="Verbascum">Verbascum</tp:taxon-name-part> <tp:taxon-name-part taxon-name-part-type="species" reg="akdarense">akdarense</tp:taxon-name-part></tp:taxon-name></italic> grows on rocky slopes, rocks and fine soil, edge of wadis and gardens, and gravelly wadi beds at altitudes ranging from 200 to 2000 m. There are no records of associated plants.</p></tp:treatment-sec><tp:treatment-sec sec-type="phenology" id="SECID0EVNAI"><title>Phenology.</title><p>Flowering and fruiting from March to May.</p></tp:treatment-sec><tp:treatment-sec sec-type="etymology" id="SECID0EEOAI"><title>Etymology.</title><p>The name refers to Jabal Akhdar, known locally in Arabic as “al-Akhḍar.”</p></tp:treatment-sec><tp:treatment-sec sec-type="material" id="SECID0EJOAI"><title>Specimens examined.</title><p><bold>Oman.</bold> • <bold>Muscat</bold>: Jabal Aswad, above Siya, 21 March 1992, <italic>I.S. Collenette 7994</italic> (E [E00046311], ON); Northern, E of Hajar mountains, Siya at foot of Jabal Aswad, 30 September 1989, <italic>A.G. Miller &amp; J.A. Nyberg 9571</italic> (E [E00066912]). • <bold>Al Batinah South</bold>: Vicinity of An Nid, 09 April 1975, <italic>J.P. Mandaville 6403</italic> (BM); vicinity of An Nid, 08 April 1975, <italic>J.P. Mandaville 6303</italic> &amp; <italic>6317</italic> (BM); Wadi Sahtan, 05 April 1975, <italic>J.P. Mandaville 6248</italic> (BM); Wadi Haslah, SW of Awabi, 13 March 1978, <italic>R.P. Whitcombe 150</italic> (E [E00066911]); Al-Rustaq, 18 March 1975, <italic>T.G. Rubens 94</italic> (E [E00219516]); northern mountains, Wadi between Nakhl and Rustaq, 17 April 2001, <italic>A. Patzelt 907</italic> (K). • <bold>Ad Dakhiliyah</bold>: Wakan village, Northern Hajar mountains, 18 April 2007, <italic>A. Patzelt 2441</italic> (OBG); Wadi Kamah trail, 20 March 1972, <italic>J.P. Mandaville 3663</italic> (BM); upper end of Sakhakhin Gorge near Jabal Akhdar, 21 March 1976, <italic>A. Radcliffe-Smith 3980</italic> (BM, E [E00066951], K, ON); Jabal Akhdar, <italic>P.M.R. Aucher-Eloy 5044</italic> (G [G00015116], P [P03287290]). • <bold>Ash Sharqiyah North</bold>: Jabal Bani Jabir, Eastern Hajar mountains, 23 March 2009, <italic>A. Patzelt 3771</italic> (OBG); S of Tiwi, 25 March 1992, <italic>I.S. Collenette 8026</italic> (E [E00046276]).</p><fig id="F2" position="float" orientation="portrait"><object-id xmlns:xlink="http://www.w3.org/1999/xlink" content-type="doi" xlink:type="simple">10.3897/phytokeys.268.168267.figure2</object-id><object-id xmlns:xlink="http://www.w3.org/1999/xlink" content-type="arpha" xlink:type="simple">D88F3110-42D9-5C20-ACB0-56E75F125343</object-id><label>Figure 2.</label><caption><p>Distribution of <italic><tp:taxon-name><tp:taxon-name-part taxon-name-part-type="genus" reg="Verbascum">Verbascum</tp:taxon-name-part> <tp:taxon-name-part taxon-name-part-type="species" reg="akdarense">akdarense</tp:taxon-name-part></tp:taxon-name></italic> in the Arabian Peninsula.</p></caption><graphic xmlns:xlink="http://www.w3.org/1999/xlink" xlink:href="phytokeys-268-129_article-168267__-g002.jpg" position="float" orientation="portrait" xlink:type="simple" id="oo_1501827.jpg"><uri content-type="original_file" xlink:type="simple">https://binary.pensoft.net/fig/1501827</uri></graphic></fig></tp:treatment-sec><tp:treatment-sec sec-type="notes" id="SECID0EYQAI"><title>Notes.</title><p><italic><tp:taxon-name><tp:taxon-name-part taxon-name-part-type="genus" reg="Verbascum">Verbascum</tp:taxon-name-part> <tp:taxon-name-part taxon-name-part-type="species" reg="akdarense">akdarense</tp:taxon-name-part></tp:taxon-name></italic> is easily recognized by its indumentum of glandular and sparsely pubescent hairs, obovate basal leaves usually with a few small lateral lobes, and a globose-ovoid capsule. Phylogenetic analyses (<xref ref-type="bibr" rid="B3">Alzahrani et al. 2024</xref>) confirm it as a distinct species.</p><p><xref ref-type="bibr" rid="B42">Murbeck (1925)</xref> cited multiple gatherings for this name and did not designate a holotype; all cited specimens therefore constitute syntypes. Among the original material, the specimen <italic>Aucher-Eloy 5044</italic> at G is the most complete and best preserved and matches the protologue. It is therefore selected here as the lectotype. The duplicate at P is treated as an isolectotype.</p></tp:treatment-sec><ref-list><ref id="B3"><mixed-citation xmlns:xlink="http://www.w3.org/1999/xlink" xlink:type="simple"><person-group><name name-style="western"><surname>Alzahrani</surname><given-names>AM</given-names></name><name name-style="western"><surname>Brehm</surname><given-names>JM</given-names></name><name name-style="western"><surname>Ghazanfar</surname><given-names>SA</given-names></name><name name-style="western"><surname>Maxted</surname><given-names>N</given-names></name></person-group> (<year>2024</year>) <article-title>DNA barcoding of the genus <italic><tp:taxon-name><tp:taxon-name-part taxon-name-part-type="genus">Verbascum</tp:taxon-name-part></tp:taxon-name></italic> (<tp:taxon-name><tp:taxon-name-part taxon-name-part-type="family">Scrophulariaceae</tp:taxon-name-part></tp:taxon-name>) in the Arabian Peninsula.</article-title><source>Taxon</source><volume>73</volume>(<issue>2</issue>): <fpage>547</fpage>–<lpage>555</lpage>. <ext-link xlink:href="10.1002/tax.13156" ext-link-type="doi" xlink:type="simple">https://doi.org/10.1002/tax.13156</ext-link></mixed-citation></ref><ref id="B42"><mixed-citation xmlns:xlink="http://www.w3.org/1999/xlink" xlink:type="simple"><person-group><name name-style="western"><surname>Murbeck</surname><given-names>S</given-names></name></person-group> (<year>1925</year>) <article-title>Monographie der Gattung <italic><tp:taxon-name><tp:taxon-name-part taxon-name-part-type="genus">Celsia</tp:taxon-name-part></tp:taxon-name></italic>. Acta Universitatis Lundensis.</article-title><source>Sectio I, Theologica, Juridica, Humaniora</source><volume>22</volume>: <fpage>1</fpage>–<lpage>20</lpage>.</mixed-citation></ref></ref-list></tp:taxon-treatment>
