# Supplementary material for: ﻿Taxonomic revision of genus Verbascum (Scrophulariaceae) in the Arabian Peninsula
Source: PhytoKeys. 2025 Dec 29;268:129–81. doi: 10.3897/phytokeys.268.168267 (PMC12771002; doi:10.3897/phytokeys.268.168267)
Supplement: XML Treatment for Verbascum bottae [file phytokeys.268.168267-treatment6.xml]

<!DOCTYPE tp:taxon-treatment
  PUBLIC "-//TaxonX//DTD Taxonomic Treatment Publishing DTD v0 20100105//EN" "tax-treatment-NSO.dtd">
<tp:taxon-treatment xmlns:tp="http://www.plazi.org/taxpub"><tp:treatment-meta><kwd-group><label>Taxon classification</label><kwd>
                <named-content content-type="kingdom">Plantae</named-content>
              </kwd><kwd>
                <named-content content-type="order">Lamiales</named-content>
              </kwd><kwd>
                <named-content content-type="family">Scrophulariaceae</named-content>
              </kwd></kwd-group><mixed-citation publication-type="journal"><person-group><name><surname>Alzahrani</surname><given-names>Ali Mohammed</given-names></name><name><surname>Magos Brehm</surname><given-names>Joana</given-names></name><name><surname>Ghazanfar</surname><given-names>Shahina A.</given-names></name><name><surname>Maxted</surname><given-names>Nigel</given-names></name></person-group><article-title>﻿Taxonomic revision of genus <italic><tp:taxon-name><tp:taxon-name-part taxon-name-part-type="genus" reg="Verbascum">Verbascum</tp:taxon-name-part></tp:taxon-name></italic> (<tp:taxon-name><tp:taxon-name-part taxon-name-part-type="family">Scrophulariaceae</tp:taxon-name-part></tp:taxon-name>) in the Arabian Peninsula</article-title><source>PhytoKeys</source><day>29</day><month>12</month><year>2025</year><volume>268</volume><fpage>129</fpage><lpage>181</lpage><pub-id pub-id-type="doi">10.3897/phytokeys.268.168267</pub-id></mixed-citation></tp:treatment-meta><tp:nomenclature><label>﻿2.</label><tp:taxon-name><object-id xmlns:xlink="http://www.w3.org/1999/xlink" content-type="arpha" xlink:type="simple">C27B7C6D-091C-512B-BCF3-86AE7DC9DE03</object-id>
              <tp:taxon-name-part taxon-name-part-type="genus" reg="Verbascum">Verbascum</tp:taxon-name-part>
              <tp:taxon-name-part taxon-name-part-type="species" reg="bottae">bottae</tp:taxon-name-part>
            </tp:taxon-name><tp:taxon-authority>(Defl.) Huber-Morath, Bauhinia 5(1): 11 (1973)</tp:taxon-authority><xref ref-type="fig" rid="F3">Fig. 3</xref><tp:nomenclature-citation-list><tp:nomenclature-citation><tp:taxon-name>
                  <tp:taxon-name-part taxon-name-part-type="genus" reg="Rhabdotosperma">Rhabdotosperma</tp:taxon-name-part> <tp:taxon-name-part taxon-name-part-type="species" reg="bottae">bottae</tp:taxon-name-part></tp:taxon-name><comment>(Defl.) D.Hartl, Beitr. Biol. Pflanzen 53(1): 58 (1977).</comment></tp:nomenclature-citation><tp:nomenclature-citation><tp:taxon-name>
                  <tp:taxon-name-part taxon-name-part-type="genus" reg="Celsia">Celsia</tp:taxon-name-part> <tp:taxon-name-part taxon-name-part-type="species" reg="bottae">bottae</tp:taxon-name-part></tp:taxon-name><comment>Defl., Voyage au Yemen, p. 178 (1889).</comment></tp:nomenclature-citation></tp:nomenclature-citation-list></tp:nomenclature><tp:treatment-sec sec-type="material" id="SECID0EEVAI"><title>Type.</title><p>Yemen, Ad fauces jugi Hadhûr, prope Bauân, 30 June 1887, <italic>A. Deflers 615</italic> (lectotype MPU [MPU020118] designated here, isolectotype P [P03287260]).</p></tp:treatment-sec><tp:treatment-sec sec-type="description" id="SECID0EMVAI"><title>Description.</title><p>Biennial herb, dark green to purple, simple or branched from above, woody at the base, up to 85 cm tall. <bold><italic>Indumentum</italic></bold> dense glandular hairs. <bold><italic>Stems</italic></bold> erect, robust, terete to angular. <bold><italic>Basal leaves</italic></bold> rosette, oblong to oblong-lanceolate, 4–15 × 1–5 cm, apex acute or obtuse, base subcordate-truncate, margins crenate-denticulate, lamina dark green with dense simple hairs on the veins below; petiole 2–6.5 cm, winged with 1–3 small lateral lobes. <bold><italic>Cauline leaves</italic></bold> lanceolate, 2–4.9 × 0.5–1 cm, apex acute, base subcordate-truncate; sessile. <bold><italic>Inflorescence</italic></bold> racemose; flowers single in the axil of bracts. <bold><italic>Upper bracts</italic></bold> lanceolate, 5–8 mm, acuminate. <bold><italic>Lower bracts</italic></bold> triangular-ovate, 14–45 mm, acuminate. <bold><italic>Pedicel</italic></bold> covered with dense glandular hairs up to 20 mm long. <bold><italic>Bracteoles</italic></bold> absent. <bold><italic>Calyx</italic></bold> 4–5.5 mm long, lobes oblong, mucronate, dense glandular hairs. <bold><italic>Corolla</italic></bold> 15–20 mm across, yellow with purple-red spots around the throat, without pellucid glands, tubeless, sparse papillose hairs inside, dense glandular hairs outside. <bold><italic>Stamens</italic></bold> 4, 7–8 mm long. <bold><italic>Filaments</italic></bold> red with yellowish-red hairs, two anterior glabrous near the apex, two shorter posteriors with hairs up to anthers. <bold><italic>Anthers</italic></bold> two anterior inserted decurrent longitudinally on filaments, two shorter posteriors with reniform anthers. <bold><italic>Ovary</italic></bold> pyriform-ovoid, glabrous. <bold><italic>Style</italic></bold> up to 15 mm long, filiform, green. <bold><italic>Stigma</italic></bold> dilated. <bold><italic>Capsule</italic></bold> 6–8 × 4–6 mm, pyriform-ovoid, glabrous. <bold><italic>Seeds</italic></bold> aulacospermous.</p></tp:treatment-sec><tp:treatment-sec sec-type="distribution" id="SECID0EVXAI"><title>Distribution in the Arabian Peninsula.</title><p>It is an endemic species to Yemen, which is known from Ibb (Jabal Taqar, Sumara Pass, Jabal Sumara, and Jiblah town), Al Mahwit (Bait Albeshari), Sana’a (Khawlan, Jabal An Nabi Shu’ayb, and Jabal Shibam), Taizz (Turbah, Algaheli Park, and Jabal Sabr), Al-Bayda (Qarn Al-Wa’al), Hajjah (Kuslan town), and Raymah (Jabal Raymah), southwestern Yemen (Fig. <xref ref-type="fig" rid="F4">4</xref>).</p></tp:treatment-sec><tp:treatment-sec sec-type="ecology" id="SECID0EDZAI"><title>Ecology.</title><p><italic><tp:taxon-name><tp:taxon-name-part taxon-name-part-type="genus" reg="Verbascum">Verbascum</tp:taxon-name-part> <tp:taxon-name-part taxon-name-part-type="species" reg="bottae">bottae</tp:taxon-name-part></tp:taxon-name></italic> grows on rocky slopes, limestone cliffs, terrace walls, granite crevices, and wadi banks at altitudes ranging from 1800 to 3100 m. There are no records of associated plants.</p></tp:treatment-sec><tp:treatment-sec sec-type="phenology" id="SECID0E4ZAI"><title>Phenology.</title><p>Flowering and fruiting from May to December.</p></tp:treatment-sec><tp:treatment-sec sec-type="etymology" id="SECID0EM1AI"><title>Etymology.</title><p>The name commemorates Paul Émile Botta (1802–1870), a French naturalist and archaeologist.</p></tp:treatment-sec><tp:treatment-sec sec-type="material" id="SECID0E21AI"><title>Specimens examined.</title><p><bold>Yemen.</bold> • Ad fauces jugi Hadhûr, prope Bauân, 30 June 1887, <italic>A. Deflers 615</italic> (MPU [MPU020118]). • <bold>Ibb</bold>: roadside S. of Ibb, 27 July 1973, <italic>M. Brunt 2528</italic> (K); on terrace walls, Jabal Taqar, 28 July 1977, <italic>J.R.I Wood</italic> 1707 (K); Sumara Pass, 26 March 1974, <italic>J.J. Lavranos 11288</italic> (E [E00066917], ON); Jiblah, environs of town, 16 October 1978, <italic>A.G. Miller 536</italic> (E [E00066921]); Sumara Pass, 09 October 1978, <italic>A.G. Miller 462</italic> (E [E00066918]); Jabal Sumara, 21 June 1979, <italic>J.R.I Wood 2869</italic> (BM, E [E00066922]). • <bold>Al Mahwit</bold>: Near Bait Albeshari, 14 December 1979, <italic>J.R.I Wood 3108</italic> (K). • <bold>Sana’a</bold>: By a water lake above Khawlan, 17 February 1978, <italic>J.R.I Wood 2251</italic> (K); Jabal An Nabi Shu’ayb, 30 September 1972, <italic>J.R.I Wood 71</italic> (BM); Jabal Shibam, 40 km N.E. of Sana’a, 17 October 1975, <italic>F.N. Hepper 5768</italic> (K); Jabal Shibam above Menacha, 05 October 1978, <italic>A.G. Miller 377</italic> (E [E00066914]); Shibam, 01 April 1981, <italic>A.G. Miller</italic> &amp; <italic>D.G. Long 3369</italic> (E [E00066926]). • <bold>Taizz</bold>: Near Turbah, Algaheli, 10 November 1995, <italic>M. Thulin, M. Ghebrehiwet</italic> &amp; <italic>A.N. Gifri 9282</italic> (K); Jabal Sabir, above and to the SE of Taizz, 03 August 1977, <italic>A. Radcliffe-Smith</italic> &amp; <italic>S.J. Henchie 4399</italic> (K); west facing slopes of Jabal Sabir, 15 Km S of Taizz, 11 June 1982, <italic>K.J. Gordon 1</italic> (E [E00066923]); Turbah, 24 October 1974, <italic>J.R.I Wood Y/74/155</italic> (BM); Turbah, Jabal Sabir, 20 × 1974, <italic>J.R.I Wood Y/74/166</italic> (BM). • <bold>Al-Bayda</bold>: Qarn Al-Wa’al, 29 September 1976, <italic>J.J. Lavranos</italic> &amp; <italic>L.E. Newton 13045</italic> (E [E00066916]). • <bold>Hajjah</bold>: Kuslan, 19 March 1979, <italic>D. Wood Y1100</italic> (E [E00066920]). • <bold>Raymah</bold>: Jabal Raymah, road from Al Jabin to Suq Ar Ribat, 22 March 1984, <italic>A.G. Miller</italic> &amp; <italic>R.A. King 5391</italic> (E [E00687344]).</p><fig id="F3" position="float" orientation="portrait"><object-id xmlns:xlink="http://www.w3.org/1999/xlink" content-type="doi" xlink:type="simple">10.3897/phytokeys.268.168267.figure3</object-id><object-id xmlns:xlink="http://www.w3.org/1999/xlink" content-type="arpha" xlink:type="simple">251E433D-E041-5B6B-9B8B-AC8A71B64632</object-id><label>Figure 3.</label><caption><p><italic><tp:taxon-name><tp:taxon-name-part taxon-name-part-type="genus" reg="Verbascum">Verbascum</tp:taxon-name-part> <tp:taxon-name-part taxon-name-part-type="species" reg="bottae">bottae</tp:taxon-name-part></tp:taxon-name></italic>. <bold>A.</bold> Habit, calyx (white arrow), stems with glandular hairs (white arrow); <bold>B.</bold> Leaf; <bold>C.</bold> Filaments with two anterior anthers inserted decurrently and longitudinally and glabrous near the apex (white arrow). Photos by Abdul Wali Alkhulaidi.</p></caption><graphic xmlns:xlink="http://www.w3.org/1999/xlink" xlink:href="phytokeys-268-129_article-168267__-g003.jpg" position="float" orientation="portrait" xlink:type="simple" id="oo_1501828.jpg"><uri content-type="original_file" xlink:type="simple">https://binary.pensoft.net/fig/1501828</uri></graphic></fig></tp:treatment-sec><tp:treatment-sec sec-type="notes" id="SECID0EQ6AI"><title>Notes.</title><p><italic><tp:taxon-name><tp:taxon-name-part taxon-name-part-type="genus" reg="Verbascum">Verbascum</tp:taxon-name-part> <tp:taxon-name-part taxon-name-part-type="species" reg="bottae">bottae</tp:taxon-name-part></tp:taxon-name></italic> is easily confused with the morphologically similar <italic><tp:taxon-name><tp:taxon-name-part taxon-name-part-type="genus" reg="Verbascum">V.</tp:taxon-name-part> <tp:taxon-name-part taxon-name-part-type="species" reg="melhanense">melhanense</tp:taxon-name-part></tp:taxon-name></italic> but can be distinguished by its filament indumentum and seed morphology. <italic><tp:taxon-name><tp:taxon-name-part taxon-name-part-type="genus" reg="Verbascum">Verbascum</tp:taxon-name-part> <tp:taxon-name-part taxon-name-part-type="species" reg="bottae">bottae</tp:taxon-name-part></tp:taxon-name></italic> has two anterior filaments that are glabrous near the apex and bears aulacospermous seeds, whereas <italic><tp:taxon-name><tp:taxon-name-part taxon-name-part-type="genus" reg="Verbascum">V.</tp:taxon-name-part> <tp:taxon-name-part taxon-name-part-type="species" reg="melhanense">melhanense</tp:taxon-name-part></tp:taxon-name></italic> has two anterior filaments that are completely glabrous and bothrospermous seeds. Recent phylogenetic research (<xref ref-type="bibr" rid="B3">Alzahrani et al. 2024</xref>) confirms that <italic><tp:taxon-name><tp:taxon-name-part taxon-name-part-type="genus" reg="Verbascum">V.</tp:taxon-name-part> <tp:taxon-name-part taxon-name-part-type="species" reg="bottae">bottae</tp:taxon-name-part></tp:taxon-name></italic> is a distinct species. <xref ref-type="bibr" rid="B17">Deflers (1889)</xref> cited more than one specimen when describing this species without indicating a holotype. The specimen <italic>Deflers 615</italic> at MPU is complete, well preserved, and matches the protologue. It is therefore designated here as the lectotype. The duplicate at P is recognized as an isolectotype.</p><fig id="F4" position="float" orientation="portrait"><object-id xmlns:xlink="http://www.w3.org/1999/xlink" content-type="doi" xlink:type="simple">10.3897/phytokeys.268.168267.figure4</object-id><object-id xmlns:xlink="http://www.w3.org/1999/xlink" content-type="arpha" xlink:type="simple">A8D036E6-0A76-5E2D-B051-E0E62205CE37</object-id><label>Figure 4.</label><caption><p>Distribution of <italic><tp:taxon-name><tp:taxon-name-part taxon-name-part-type="genus" reg="Verbascum">Verbascum</tp:taxon-name-part> <tp:taxon-name-part taxon-name-part-type="species" reg="bottae">bottae</tp:taxon-name-part></tp:taxon-name></italic> in the Arabian Peninsula.</p></caption><graphic xmlns:xlink="http://www.w3.org/1999/xlink" xlink:href="phytokeys-268-129_article-168267__-g004.jpg" position="float" orientation="portrait" xlink:type="simple" id="oo_1501829.jpg"><uri content-type="original_file" xlink:type="simple">https://binary.pensoft.net/fig/1501829</uri></graphic></fig></tp:treatment-sec><ref-list><ref id="B3"><mixed-citation xmlns:xlink="http://www.w3.org/1999/xlink" xlink:type="simple"><person-group><name name-style="western"><surname>Alzahrani</surname><given-names>AM</given-names></name><name name-style="western"><surname>Brehm</surname><given-names>JM</given-names></name><name name-style="western"><surname>Ghazanfar</surname><given-names>SA</given-names></name><name name-style="western"><surname>Maxted</surname><given-names>N</given-names></name></person-group> (<year>2024</year>) <article-title>DNA barcoding of the genus <italic><tp:taxon-name><tp:taxon-name-part taxon-name-part-type="genus">Verbascum</tp:taxon-name-part></tp:taxon-name></italic> (<tp:taxon-name><tp:taxon-name-part taxon-name-part-type="family">Scrophulariaceae</tp:taxon-name-part></tp:taxon-name>) in the Arabian Peninsula.</article-title><source>Taxon</source><volume>73</volume>(<issue>2</issue>): <fpage>547</fpage>–<lpage>555</lpage>. <ext-link xlink:href="10.1002/tax.13156" ext-link-type="doi" xlink:type="simple">https://doi.org/10.1002/tax.13156</ext-link></mixed-citation></ref><ref id="B17"><mixed-citation xmlns:xlink="http://www.w3.org/1999/xlink" xlink:type="simple"><person-group><name name-style="western"><surname>Deflers</surname><given-names>A</given-names></name></person-group> (<year>1889</year>) Voyage au Yemen. Kincksieck.</mixed-citation></ref></ref-list></tp:taxon-treatment>
