# Supplementary material for: ﻿Taxonomic revision of genus Verbascum (Scrophulariaceae) in the Arabian Peninsula
Source: PhytoKeys. 2025 Dec 29;268:129–81. doi: 10.3897/phytokeys.268.168267 (PMC12771002; doi:10.3897/phytokeys.268.168267)
Supplement: XML Treatment for Verbascum decaisneanum [file phytokeys.268.168267-treatment7.xml]

<!DOCTYPE tp:taxon-treatment
  PUBLIC "-//TaxonX//DTD Taxonomic Treatment Publishing DTD v0 20100105//EN" "tax-treatment-NSO.dtd">
<tp:taxon-treatment xmlns:tp="http://www.plazi.org/taxpub"><tp:treatment-meta><kwd-group><label>Taxon classification</label><kwd>
                <named-content content-type="kingdom">Plantae</named-content>
              </kwd><kwd>
                <named-content content-type="order">Lamiales</named-content>
              </kwd><kwd>
                <named-content content-type="family">Scrophulariaceae</named-content>
              </kwd></kwd-group><mixed-citation publication-type="journal"><person-group><name><surname>Alzahrani</surname><given-names>Ali Mohammed</given-names></name><name><surname>Magos Brehm</surname><given-names>Joana</given-names></name><name><surname>Ghazanfar</surname><given-names>Shahina A.</given-names></name><name><surname>Maxted</surname><given-names>Nigel</given-names></name></person-group><article-title>﻿Taxonomic revision of genus <italic><tp:taxon-name><tp:taxon-name-part taxon-name-part-type="genus" reg="Verbascum">Verbascum</tp:taxon-name-part></tp:taxon-name></italic> (<tp:taxon-name><tp:taxon-name-part taxon-name-part-type="family">Scrophulariaceae</tp:taxon-name-part></tp:taxon-name>) in the Arabian Peninsula</article-title><source>PhytoKeys</source><day>29</day><month>12</month><year>2025</year><volume>268</volume><fpage>129</fpage><lpage>181</lpage><pub-id pub-id-type="doi">10.3897/phytokeys.268.168267</pub-id></mixed-citation></tp:treatment-meta><tp:nomenclature><label>﻿3.</label><tp:taxon-name><object-id xmlns:xlink="http://www.w3.org/1999/xlink" content-type="arpha" xlink:type="simple">63C18022-68F1-5C3B-A815-B99B8D09B641</object-id>
              <tp:taxon-name-part taxon-name-part-type="genus" reg="Verbascum">Verbascum</tp:taxon-name-part>
              <tp:taxon-name-part taxon-name-part-type="species" reg="decaisneanum">decaisneanum</tp:taxon-name-part>
            </tp:taxon-name><tp:taxon-authority>O.Kuntze, Revis. Gen. Pl. 2: 468 (1891)</tp:taxon-authority><xref ref-type="fig" rid="F5">Fig. 5</xref><tp:nomenclature-citation-list><tp:nomenclature-citation><tp:taxon-name>
                  <tp:taxon-name-part taxon-name-part-type="genus" reg="Celsia">Celsia</tp:taxon-name-part> <tp:taxon-name-part taxon-name-part-type="species" reg="parviflora">parviflora</tp:taxon-name-part></tp:taxon-name><comment>Decne., Ann. Sci. Nat., Bot. sér. 2, 2: 254 (1834).</comment></tp:nomenclature-citation></tp:nomenclature-citation-list></tp:nomenclature><tp:treatment-sec sec-type="material" id="SECID0EJFBI"><title>Type.</title><p>Egypt, ad latus septentrionale montis St. Catharinae, 20 June 1835, <italic>W. Schimper 282</italic> (lectotype HBG [HBG511640] designated here, isolectotype HBG [HBG511642]).</p></tp:treatment-sec><tp:treatment-sec sec-type="description" id="SECID0EUFBI"><title>Description.</title><p>Perennial herb, brownish green, very branched from the base, many-stemmed, woody at the base, up to 60 cm tall. <bold><italic>Indumentum</italic></bold> dense glandular hairs above and forked hairs below. <bold><italic>Stems</italic></bold> erect, terete. <bold><italic>Basal leaves</italic></bold> rosette, oblong-lanceolate, 3–5 × 1.5–2 cm, apex acute, base attenuate, margins entire or dentate, lamina yellowish green with sparse glandular and dense forked hairs; petiole 0.5–1.5 cm. <bold><italic>Cauline leaves</italic></bold> few or leafless, linear-lanceolate, 0.5–0.7 × 0.1–0.2 cm, apex acute, base attenuate; sessile. <bold><italic>Inflorescence</italic></bold> racemose; flowers single in the axil of bracts. <bold><italic>Upper bracts</italic></bold> linear-lanceolate, 0.5–1.8 mm, acute. <bold><italic>Lower bracts</italic></bold> linear-lanceolate, 0.5–2 mm, acute. <bold><italic>Pedicel</italic></bold> covered with dense glandular and sparse forked hairs up to 10 mm long. <bold><italic>Bracteoles</italic></bold> absent. <bold><italic>Calyx</italic></bold> 1–3 mm, lobes lanceolate, acute, dense glandular and sparse forked. <bold><italic>Corolla</italic></bold> 8–10 mm across, yellow with a red spot around the throat, without pellucid glands, tube up to 2 mm, sparse papillose-ciliated hairs inside, sparse glandular and forked hairs outside. <bold><italic>Stamens</italic></bold> 4, 4–6 mm long. <bold><italic>Filaments</italic></bold> yellow with yellow hairs, two anterior glabrous near the apex, two posteriors with hairs up to anthers. <bold><italic>Anthers</italic></bold> all reniform. <bold><italic>Ovary</italic></bold> globose-ovoid, sparse glandular and forked hairs. <bold><italic>Style</italic></bold> up to 7 mm long, filiform, green. <bold><italic>Stigma</italic></bold> capitate. <bold><italic>Capsule</italic></bold> 2–3 × 1.5–2 mm, globose-ovoid, sparse glandular and forked hairy. <bold><italic>Seeds</italic></bold> bothrospermous.</p><fig id="F5" position="float" orientation="portrait"><object-id xmlns:xlink="http://www.w3.org/1999/xlink" content-type="doi" xlink:type="simple">10.3897/phytokeys.268.168267.figure5</object-id><object-id xmlns:xlink="http://www.w3.org/1999/xlink" content-type="arpha" xlink:type="simple">74C550BD-1687-5367-B488-327135F58085</object-id><label>Figure 5.</label><caption><p><italic><tp:taxon-name><tp:taxon-name-part taxon-name-part-type="genus" reg="Verbascum">Verbascum</tp:taxon-name-part> <tp:taxon-name-part taxon-name-part-type="species" reg="decaisneanum">decaisneanum</tp:taxon-name-part></tp:taxon-name></italic>. <bold>A.</bold> Habit showing woody base (white arrows); <bold>B.</bold> Flowers with four stamens (white arrow). Photos: <bold>A.</bold> By Tony Miller; <bold>B.</bold> By Sheila Collenette.</p></caption><graphic xmlns:xlink="http://www.w3.org/1999/xlink" xlink:href="phytokeys-268-129_article-168267__-g005.jpg" position="float" orientation="portrait" xlink:type="simple" id="oo_1501830.jpg"><uri content-type="original_file" xlink:type="simple">https://binary.pensoft.net/fig/1501830</uri></graphic></fig></tp:treatment-sec><tp:treatment-sec sec-type="distribution" id="SECID0E3KBI"><title>Distribution.</title><p>Lebanon, Jordan, Syria, Palestine, Egypt (Sinai), and Saudi Arabia.</p></tp:treatment-sec><tp:treatment-sec sec-type="distribution" id="SECID0ELLBI"><title>Distribution in the Arabian Peninsula.</title><p>It is a native species to Saudi Arabia, which is known from two locations in Tabuk province (Jabal Al-Lawz and Jabal Dabbagh), northwest Saudi Arabia (Fig. <xref ref-type="fig" rid="F6">6</xref>).</p></tp:treatment-sec><tp:treatment-sec sec-type="ecology" id="SECID0E5LBI"><title>Ecology.</title><p><italic><tp:taxon-name><tp:taxon-name-part taxon-name-part-type="genus" reg="Verbascum">Verbascum</tp:taxon-name-part> <tp:taxon-name-part taxon-name-part-type="species" reg="decaisneanum">decaisneanum</tp:taxon-name-part></tp:taxon-name></italic> grows in granite crevices of cliffs and rocky slopes at altitudes ranging from 1500 to 1900 m. Associated plants include <italic><tp:taxon-name><tp:taxon-name-part taxon-name-part-type="genus" reg="Dianthus">Dianthus</tp:taxon-name-part> <tp:taxon-name-part taxon-name-part-type="species" reg="sinaicus">sinaicus</tp:taxon-name-part></tp:taxon-name></italic> Boiss., <italic><tp:taxon-name><tp:taxon-name-part taxon-name-part-type="genus" reg="Hypericum">Hypericum</tp:taxon-name-part> <tp:taxon-name-part taxon-name-part-type="species" reg="sinaicum">sinaicum</tp:taxon-name-part></tp:taxon-name></italic> Hochst. ex Boiss., <italic><tp:taxon-name><tp:taxon-name-part taxon-name-part-type="genus" reg="Kickxia">Kickxia</tp:taxon-name-part> <tp:taxon-name-part taxon-name-part-type="species" reg="collenetteana">collenetteana</tp:taxon-name-part></tp:taxon-name></italic> D.A.Sutton, <italic><tp:taxon-name><tp:taxon-name-part taxon-name-part-type="genus" reg="Lactuca">Lactuca</tp:taxon-name-part> <tp:taxon-name-part taxon-name-part-type="species" reg="orientalis">orientalis</tp:taxon-name-part></tp:taxon-name></italic> (Boiss.) Boiss., <italic><tp:taxon-name><tp:taxon-name-part taxon-name-part-type="genus" reg="Phlomis">Phlomis</tp:taxon-name-part> <tp:taxon-name-part taxon-name-part-type="species" reg="brachyodon">brachyodon</tp:taxon-name-part></tp:taxon-name></italic> (Boiss.) Zohary ex Rech.f., <italic><tp:taxon-name><tp:taxon-name-part taxon-name-part-type="genus" reg="Pistacia">Pistacia</tp:taxon-name-part> <tp:taxon-name-part taxon-name-part-type="species" reg="khinjuk">khinjuk</tp:taxon-name-part></tp:taxon-name></italic> Stocks, <italic><tp:taxon-name><tp:taxon-name-part taxon-name-part-type="genus" reg="Pterocephalus">Pterocephalus</tp:taxon-name-part> <tp:taxon-name-part taxon-name-part-type="species" reg="sanctus">sanctus</tp:taxon-name-part></tp:taxon-name></italic> Decne., and <italic><tp:taxon-name><tp:taxon-name-part taxon-name-part-type="genus" reg="Verbascum">Verbascum</tp:taxon-name-part> <tp:taxon-name-part taxon-name-part-type="species" reg="sinaiticum">sinaiticum</tp:taxon-name-part></tp:taxon-name></italic> Benth.</p></tp:treatment-sec><tp:treatment-sec sec-type="phenology" id="SECID0EZPBI"><title>Phenology.</title><p>Flowering and fruiting from April to June.</p></tp:treatment-sec><tp:treatment-sec sec-type="etymology" id="SECID0EIQBI"><title>Etymology.</title><p>The name commemorates Joseph Decaisne (1807–1882), a French botanist and plant illustrator.</p></tp:treatment-sec><tp:treatment-sec sec-type="material" id="SECID0EXQBI"><title>Specimens examined.</title><p><bold>Egypt.</bold> • <bold>Septentrionale</bold>: montis St. Catharinae, 20 June 1835, <italic>W. Schimper 282</italic> (HBG [HBG511640] &amp; [HBG511642]).</p><fig id="F6" position="float" orientation="portrait"><object-id xmlns:xlink="http://www.w3.org/1999/xlink" content-type="doi" xlink:type="simple">10.3897/phytokeys.268.168267.figure6</object-id><object-id xmlns:xlink="http://www.w3.org/1999/xlink" content-type="arpha" xlink:type="simple">37604019-E25F-5B0D-9AC3-EAE5FFCC0524</object-id><label>Figure 6.</label><caption><p>Distribution of <italic><tp:taxon-name><tp:taxon-name-part taxon-name-part-type="genus" reg="Verbascum">Verbascum</tp:taxon-name-part> <tp:taxon-name-part taxon-name-part-type="species" reg="decaisneanum">decaisneanum</tp:taxon-name-part></tp:taxon-name></italic> in the Arabian Peninsula.</p></caption><graphic xmlns:xlink="http://www.w3.org/1999/xlink" xlink:href="phytokeys-268-129_article-168267__-g006.jpg" position="float" orientation="portrait" xlink:type="simple" id="oo_1501831.jpg"><uri content-type="original_file" xlink:type="simple">https://binary.pensoft.net/fig/1501831</uri></graphic></fig><p><bold>Saudi Arabia.</bold> • <bold>Tabuk</bold>: North Hijaz, Jabal Dabbagh, 04 May 1978, <italic>I.S. Collenette</italic> 717 (K); Jabal Al-Lawz, south of Aqaba, 05 May 1992, <italic>I.S. Collenette 8204</italic> (K, E [E01000561]); Jabal Dabbagh, 100 km SW of Tabuk, 11 April 1985, <italic>I.S. Collenette 5260</italic> (E [E00066909]).</p></tp:treatment-sec><tp:treatment-sec sec-type="notes" id="SECID0EKSBI"><title>Notes.</title><p><italic><tp:taxon-name><tp:taxon-name-part taxon-name-part-type="genus" reg="Verbascum">Verbascum</tp:taxon-name-part> <tp:taxon-name-part taxon-name-part-type="species" reg="decaisneanum">decaisneanum</tp:taxon-name-part></tp:taxon-name></italic> is distinct in having dense glandular hairs above and forked hairs below, oblong-lanceolate basal leaves, four stamens, and yellow filaments with yellow hairs. Phylogenetic analyses (<xref ref-type="bibr" rid="B3">Alzahrani et al. 2024</xref>) support its recognition as a distinct species.</p><p>The protologue of this species cites <italic>Schimper 282</italic> but does not indicate a single type specimen. Duplicate material exists in multiple herbaria. The HBG sheet selected as the lectotype is the most complete and clearly displays the diagnostic characters noted in the protologue.</p></tp:treatment-sec><ref-list><ref id="B3"><mixed-citation xmlns:xlink="http://www.w3.org/1999/xlink" xlink:type="simple"><person-group><name name-style="western"><surname>Alzahrani</surname><given-names>AM</given-names></name><name name-style="western"><surname>Brehm</surname><given-names>JM</given-names></name><name name-style="western"><surname>Ghazanfar</surname><given-names>SA</given-names></name><name name-style="western"><surname>Maxted</surname><given-names>N</given-names></name></person-group> (<year>2024</year>) <article-title>DNA barcoding of the genus <italic><tp:taxon-name><tp:taxon-name-part taxon-name-part-type="genus">Verbascum</tp:taxon-name-part></tp:taxon-name></italic> (<tp:taxon-name><tp:taxon-name-part taxon-name-part-type="family">Scrophulariaceae</tp:taxon-name-part></tp:taxon-name>) in the Arabian Peninsula.</article-title><source>Taxon</source><volume>73</volume>(<issue>2</issue>): <fpage>547</fpage>–<lpage>555</lpage>. <ext-link xlink:href="10.1002/tax.13156" ext-link-type="doi" xlink:type="simple">https://doi.org/10.1002/tax.13156</ext-link></mixed-citation></ref></ref-list></tp:taxon-treatment>
