# Supplementary material for: ﻿Taxonomic revision of genus Verbascum (Scrophulariaceae) in the Arabian Peninsula
Source: PhytoKeys. 2025 Dec 29;268:129–81. doi: 10.3897/phytokeys.268.168267 (PMC12771002; doi:10.3897/phytokeys.268.168267)
Supplement: XML Treatment for Verbascum deserticola [file phytokeys.268.168267-treatment8.xml]

<!DOCTYPE tp:taxon-treatment
  PUBLIC "-//TaxonX//DTD Taxonomic Treatment Publishing DTD v0 20100105//EN" "tax-treatment-NSO.dtd">
<tp:taxon-treatment xmlns:tp="http://www.plazi.org/taxpub"><tp:treatment-meta><kwd-group><label>Taxon classification</label><kwd>
                <named-content content-type="kingdom">Plantae</named-content>
              </kwd><kwd>
                <named-content content-type="order">Lamiales</named-content>
              </kwd><kwd>
                <named-content content-type="family">Scrophulariaceae</named-content>
              </kwd></kwd-group><mixed-citation publication-type="journal"><person-group><name><surname>Alzahrani</surname><given-names>Ali Mohammed</given-names></name><name><surname>Magos Brehm</surname><given-names>Joana</given-names></name><name><surname>Ghazanfar</surname><given-names>Shahina A.</given-names></name><name><surname>Maxted</surname><given-names>Nigel</given-names></name></person-group><article-title>﻿Taxonomic revision of genus <italic><tp:taxon-name><tp:taxon-name-part taxon-name-part-type="genus" reg="Verbascum">Verbascum</tp:taxon-name-part></tp:taxon-name></italic> (<tp:taxon-name><tp:taxon-name-part taxon-name-part-type="family">Scrophulariaceae</tp:taxon-name-part></tp:taxon-name>) in the Arabian Peninsula</article-title><source>PhytoKeys</source><day>29</day><month>12</month><year>2025</year><volume>268</volume><fpage>129</fpage><lpage>181</lpage><pub-id pub-id-type="doi">10.3897/phytokeys.268.168267</pub-id></mixed-citation></tp:treatment-meta><tp:nomenclature><label>﻿4.</label><tp:taxon-name><object-id xmlns:xlink="http://www.w3.org/1999/xlink" content-type="arpha" xlink:type="simple">B2F1D09B-3CEA-52F9-98A3-84D03ABDDB8F</object-id>
              <tp:taxon-name-part taxon-name-part-type="genus" reg="Verbascum">Verbascum</tp:taxon-name-part>
              <tp:taxon-name-part taxon-name-part-type="species" reg="deserticola">deserticola</tp:taxon-name-part>
            </tp:taxon-name><tp:taxon-authority>(Murb.) Huber-Morath, Bauhinia 5(1): 12 (1973)</tp:taxon-authority><tp:nomenclature-citation-list><tp:nomenclature-citation><tp:taxon-name>
                  <tp:taxon-name-part taxon-name-part-type="genus" reg="Celsia">Celsia</tp:taxon-name-part> <tp:taxon-name-part taxon-name-part-type="species" reg="deserticola">deserticola</tp:taxon-name-part></tp:taxon-name><comment>Murb., in Lunds Univ. Arsskrift, n. f. xxii. No. 1, 92 (1925).</comment></tp:nomenclature-citation></tp:nomenclature-citation-list></tp:nomenclature><tp:treatment-sec sec-type="material" id="SECID0EPVBI"><title>Type.</title><p>Saudi Arabia, Bir Neghile bei Moileh, July 1825, <italic>Ehrenberg</italic>, s.n. (B†). Saudi Arabia, 75 km E of Duba to Shiqri road, 01 April 1989, <italic>I.S. Collenette 7060</italic> (neotype E [E00066907] designated here, isoneotype K).</p></tp:treatment-sec></tp:taxon-treatment>
