# Supplementary material for: ﻿Taxonomic revision of genus Verbascum (Scrophulariaceae) in the Arabian Peninsula
Source: PhytoKeys. 2025 Dec 29;268:129–81. doi: 10.3897/phytokeys.268.168267 (PMC12771002; doi:10.3897/phytokeys.268.168267)
Supplement: XML Treatment for Verbascum deserticola var. deserticola [file phytokeys.268.168267-treatment9.xml]

<!DOCTYPE tp:taxon-treatment
  PUBLIC "-//TaxonX//DTD Taxonomic Treatment Publishing DTD v0 20100105//EN" "tax-treatment-NSO.dtd">
<tp:taxon-treatment xmlns:tp="http://www.plazi.org/taxpub"><tp:treatment-meta><kwd-group><label>Taxon classification</label><kwd>
                <named-content content-type="kingdom">Plantae</named-content>
              </kwd><kwd>
                <named-content content-type="order">Lamiales</named-content>
              </kwd><kwd>
                <named-content content-type="family">Scrophulariaceae</named-content>
              </kwd></kwd-group><mixed-citation publication-type="journal"><person-group><name><surname>Alzahrani</surname><given-names>Ali Mohammed</given-names></name><name><surname>Magos Brehm</surname><given-names>Joana</given-names></name><name><surname>Ghazanfar</surname><given-names>Shahina A.</given-names></name><name><surname>Maxted</surname><given-names>Nigel</given-names></name></person-group><article-title>﻿Taxonomic revision of genus <italic><tp:taxon-name><tp:taxon-name-part taxon-name-part-type="genus" reg="Verbascum">Verbascum</tp:taxon-name-part></tp:taxon-name></italic> (<tp:taxon-name><tp:taxon-name-part taxon-name-part-type="family">Scrophulariaceae</tp:taxon-name-part></tp:taxon-name>) in the Arabian Peninsula</article-title><source>PhytoKeys</source><day>29</day><month>12</month><year>2025</year><volume>268</volume><fpage>129</fpage><lpage>181</lpage><pub-id pub-id-type="doi">10.3897/phytokeys.268.168267</pub-id></mixed-citation></tp:treatment-meta><tp:nomenclature><label>﻿4a.</label><tp:taxon-name><object-id xmlns:xlink="http://www.w3.org/1999/xlink" content-type="arpha" xlink:type="simple">72C25418-E70D-5ED1-B873-147EF680E355</object-id>
              <tp:taxon-name-part taxon-name-part-type="genus" reg="Verbascum">Verbascum</tp:taxon-name-part>
              <tp:taxon-name-part taxon-name-part-type="species" reg="deserticola">deserticola</tp:taxon-name-part>
              <tp:taxon-name-part taxon-name-part-type="infraspecific-rank">var.</tp:taxon-name-part>
              <tp:taxon-name-part taxon-name-part-type="variety" reg="deserticola">deserticola</tp:taxon-name-part>
            </tp:taxon-name><xref ref-type="fig" rid="F7">Fig. 7</xref></tp:nomenclature><tp:treatment-sec sec-type="description" id="SECID0ERZBI"><title>Description.</title><p>Biennial herb, yellowish or greyish green, branched from above, woody at the base, up to 65 cm tall. <bold><italic>Indumentum</italic></bold> dense glandular hairs above, and dense tomentose with stellate hairs below. <bold><italic>Stems</italic></bold> erect, terete. <bold><italic>Basal leaves</italic></bold> rosette, ovate-obovate to lanceolate, 3–15 × 1.5–6 cm, apex acute or mucronate, base rounded or obtuse, margins serrate to sinuate, lamina yellowish or grey green with rough tomentose with stellate hairs; petiole 1–6.5 cm. <bold><italic>Cauline leaves</italic></bold> oblong-lanceolate or lanceolate, 2–4.9 × 0.5–1 cm, apex acute, base semi-amplexicaul; sessile or petiole up to 1 cm. <bold><italic>Inflorescence</italic></bold> racemose, a single flower in the axil of the bract. <bold><italic>Upper bracts</italic></bold> lanceolate, 1.6–2.8 mm, acute. <bold><italic>Lower bracts</italic></bold> ovate or ovate-lanceolate, 6–17 mm, acute or mucronate. <bold><italic>Pedicel</italic></bold> covered with glandular hairs, up to 8 mm long. <bold><italic>Bracteoles</italic></bold> absent. <bold><italic>Calyx</italic></bold> 1.5–3 mm, lobes oblong to oblong-lanceolate, obtuse, mucronate to apiculate, glandular hairs. <bold><italic>Corolla</italic></bold> 8–10 mm across, yellow with a purple-red spot around the throat, without pellucid glands, tube up to 1 mm, sparse papillose-ciliated hairs inside, glandular hairs outside. <bold><italic>Stamens</italic></bold> 4, 5–8 mm long. <bold><italic>Filaments</italic></bold> red with purple-violet to violet-whitish hairs, two anterior glabrous near the apex, two posteriors with hairs up to anthers, all reniform anthers. <bold><italic>Ovary</italic></bold> ovoid, sparse glandular hairs. <bold><italic>Style</italic></bold> up to 8 mm long, filiform, green, or violet. <bold><italic>Stigma</italic></bold> capitate. <bold><italic>Capsule</italic></bold> 2.8–3 × 2–2.7 mm, ovoid-ellipsoid, glabrous. <bold><italic>Seeds</italic></bold> bothrospermous.</p></tp:treatment-sec><tp:treatment-sec sec-type="distribution" id="SECID0EA3BI"><title>Distribution in the Arabian Peninsula.</title><p>It is an endemic species to Saudi Arabia, which is known from several locations in Tabuk province (Tabuk road between Duba and Shigry and near Jabal Shar), northwest Saudi Arabia, as well as from several locations in Medina province (Jabal Radwa, Road to Jabal Al-Figrah, Wadi Buwat, and between Al Wajh and Al-Ula), western Saudi Arabia (Fig. <xref ref-type="fig" rid="F8">8</xref>).</p></tp:treatment-sec><tp:treatment-sec sec-type="ecology" id="SECID0EO4BI"><title>Ecology.</title><p><italic><tp:taxon-name><tp:taxon-name-part taxon-name-part-type="genus" reg="Verbascum">Verbascum</tp:taxon-name-part> <tp:taxon-name-part taxon-name-part-type="species" reg="deserticola">deserticola</tp:taxon-name-part></tp:taxon-name></italic> grows on rocky black hillsides, rocky slopes, roadsides, and among fallen rocks in wadis at altitudes ranging from 400 to 1300 m. Associated plants include <italic><tp:taxon-name><tp:taxon-name-part taxon-name-part-type="genus" reg="Cleome">Cleome</tp:taxon-name-part> <tp:taxon-name-part taxon-name-part-type="species" reg="droserifolia">droserifolia</tp:taxon-name-part></tp:taxon-name></italic> (Forssk.) Delile, <italic><tp:taxon-name><tp:taxon-name-part taxon-name-part-type="genus" reg="Kickxia">Kickxia</tp:taxon-name-part> <tp:taxon-name-part taxon-name-part-type="species" reg="aegyptiaca">aegyptiaca</tp:taxon-name-part></tp:taxon-name></italic> (L.) Nábělek, <italic><tp:taxon-name><tp:taxon-name-part taxon-name-part-type="genus" reg="Nerium">Nerium</tp:taxon-name-part> <tp:taxon-name-part taxon-name-part-type="species" reg="oleander">oleander</tp:taxon-name-part></tp:taxon-name></italic> L., <italic><tp:taxon-name><tp:taxon-name-part taxon-name-part-type="genus" reg="Plocama">Plocama</tp:taxon-name-part> <tp:taxon-name-part taxon-name-part-type="species" reg="calycoptera">calycoptera</tp:taxon-name-part></tp:taxon-name></italic> (Decne.) M.Backlund &amp; Thulin, <italic><tp:taxon-name><tp:taxon-name-part taxon-name-part-type="genus" reg="Reichardia">Reichardia</tp:taxon-name-part> <tp:taxon-name-part taxon-name-part-type="species" reg="tingitana">tingitana</tp:taxon-name-part></tp:taxon-name></italic> (L.) Roth, <tp:taxon-name><tp:taxon-name-part taxon-name-part-type="genus" reg="Vachellia">Vachellia</tp:taxon-name-part> <tp:taxon-name-part taxon-name-part-type="species" reg="tortilis">tortilis</tp:taxon-name-part> <tp:taxon-name-part taxon-name-part-type="infraspecific-rank">subsp.</tp:taxon-name-part> <tp:taxon-name-part taxon-name-part-type="subspecies" reg="raddiana">raddiana</tp:taxon-name-part></tp:taxon-name> (Savi) Kyal. &amp; Boatwr., and <tp:taxon-name><tp:taxon-name-part taxon-name-part-type="genus" reg="Vachellia">Vachellia</tp:taxon-name-part> <tp:taxon-name-part taxon-name-part-type="species" reg="tortilis">tortilis</tp:taxon-name-part> <tp:taxon-name-part taxon-name-part-type="infraspecific-rank">subsp.</tp:taxon-name-part> <tp:taxon-name-part taxon-name-part-type="subspecies" reg="tortilis">tortilis</tp:taxon-name-part></tp:taxon-name>.</p></tp:treatment-sec><tp:treatment-sec sec-type="phenology" id="SECID0EKBCI"><title>Phenology.</title><p>Flowering and fruiting from March to November.</p></tp:treatment-sec><tp:treatment-sec sec-type="etymology" id="SECID0EZBCI"><title>Etymology.</title><p>The name refers to its occurrence in desert habitats.</p></tp:treatment-sec><tp:treatment-sec sec-type="material" id="SECID0E5BCI"><title>Specimens examined.</title><p><bold>Saudi Arabia.</bold> • <bold>Tabuk</bold>: 75 km E of Duba to Shiqri road, 03 August 1989, <italic>I.S. Collenette 7237</italic> (E [E00066908], K); 75 km E of Duba to Shiqri road, 01 April 1989, <italic>I.S. Collenette 7060</italic> (E [E00066907], K); Tabuk road between Duba and Shigry, near Ras Al-Khuraytah primary school, 02 March 2021, <italic>A. Alzahrani 147</italic> (MUZ). • <bold>Medina</bold>: Jabal Radwa, 01 January 1983, <italic>D. Lickfold 8752</italic> (RIY); Jabal Radwa, 100 km N of Yanbo, Wadi on N side, 15 August 1982, <italic>I.S. Collenette 3802</italic> (E [E00066910], K); Jabal Radwa, N of Yanbo, 10 October 1981, <italic>I.S. Collenette 2908</italic> (E [E00687348], K); Somewhere N of Al Wajh to Al-Ula, dirt track, 18 March 1986, <italic>I.S. Collenette 5767</italic> (E [E00066965], K, RIY); Wadi Buwat, between Medina and Yanbo Al-Nakal, 06 May 1992, <italic>I.S. Collenette 8215</italic> (K); Road to Jabal Al-Figrah, 07 March 2021, <italic>A. Alzahrani 152</italic> (MUZ).</p><fig id="F7" position="float" orientation="portrait"><object-id xmlns:xlink="http://www.w3.org/1999/xlink" content-type="doi" xlink:type="simple">10.3897/phytokeys.268.168267.figure7</object-id><object-id xmlns:xlink="http://www.w3.org/1999/xlink" content-type="arpha" xlink:type="simple">17AA8BB5-CD11-5404-B958-3D80AB7BA0A3</object-id><label>Figure 7.</label><caption><p><tp:taxon-name><tp:taxon-name-part taxon-name-part-type="genus" reg="Verbascum">Verbascum</tp:taxon-name-part> <tp:taxon-name-part taxon-name-part-type="species" reg="deserticola">deserticola</tp:taxon-name-part> <tp:taxon-name-part taxon-name-part-type="infraspecific-rank">var.</tp:taxon-name-part> <tp:taxon-name-part taxon-name-part-type="variety" reg="deserticola">deserticola</tp:taxon-name-part></tp:taxon-name>. <bold>A.</bold> Habit; <bold>B.</bold> Flowers with four stamens; <bold>C.</bold> Leaf. <tp:taxon-name><tp:taxon-name-part taxon-name-part-type="genus" reg="Verbascum">V.</tp:taxon-name-part> <tp:taxon-name-part taxon-name-part-type="species" reg="deserticola">deserticola</tp:taxon-name-part> <tp:taxon-name-part taxon-name-part-type="infraspecific-rank">var.</tp:taxon-name-part> <tp:taxon-name-part taxon-name-part-type="variety" reg="sheilae">sheilae</tp:taxon-name-part></tp:taxon-name>. <bold>D.</bold> Habit; <bold>E.</bold> Flowers with four stamens; <bold>F.</bold> Leaf. Photos by Ali Alzahrani.</p></caption><graphic xmlns:xlink="http://www.w3.org/1999/xlink" xlink:href="phytokeys-268-129_article-168267__-g007.jpg" position="float" orientation="portrait" xlink:type="simple" id="oo_1501832.jpg"><uri content-type="original_file" xlink:type="simple">https://binary.pensoft.net/fig/1501832</uri></graphic></fig></tp:treatment-sec><tp:treatment-sec sec-type="notes" id="SECID0EJFCI"><title>Notes.</title><p><italic><tp:taxon-name><tp:taxon-name-part taxon-name-part-type="genus" reg="Verbascum">Verbascum</tp:taxon-name-part> <tp:taxon-name-part taxon-name-part-type="species" reg="deserticola">deserticola</tp:taxon-name-part></tp:taxon-name></italic> is a highly variable species that is widespread in western and northwestern Saudi Arabia. <xref ref-type="bibr" rid="B1">Al-Hemaid (2001)</xref> separated <italic><tp:taxon-name><tp:taxon-name-part taxon-name-part-type="genus" reg="Verbascum">V.</tp:taxon-name-part> <tp:taxon-name-part taxon-name-part-type="species" reg="sheilae">sheilae</tp:taxon-name-part></tp:taxon-name></italic> as a distinct species based on this variation. Phylogenetic evidence (<xref ref-type="bibr" rid="B3">Alzahrani et al. 2024</xref>), together with a comparative study of the type specimens, shows that both names refer to the same taxon. Diagnostic characters shared by both include a woody base, dense glandular hairs above, dense tomentose stellate hairs below, four stamens, a racemose inflorescence with solitary flowers, purple-violet to whitish filament hairs, and a glabrous ovoid-ellipsoid capsule. <italic><tp:taxon-name><tp:taxon-name-part taxon-name-part-type="genus" reg="Verbascum">Verbascum</tp:taxon-name-part> <tp:taxon-name-part taxon-name-part-type="species" reg="sheilae">sheilae</tp:taxon-name-part></tp:taxon-name></italic> is therefore treated here as a variety of <italic><tp:taxon-name><tp:taxon-name-part taxon-name-part-type="genus" reg="Verbascum">V.</tp:taxon-name-part> <tp:taxon-name-part taxon-name-part-type="species" reg="deserticola">deserticola</tp:taxon-name-part></tp:taxon-name></italic>.</p><p>The original type was destroyed in Berlin, and no original material survives despite an exhaustive search. To ensure nomenclatural stability, <italic>Collenette 7060</italic> is designated here as the neotype because it matches the diagnostic characters in Murbeck’s protologue and was collected near the original type locality.</p><fig id="F8" position="float" orientation="portrait"><object-id xmlns:xlink="http://www.w3.org/1999/xlink" content-type="doi" xlink:type="simple">10.3897/phytokeys.268.168267.figure8</object-id><object-id xmlns:xlink="http://www.w3.org/1999/xlink" content-type="arpha" xlink:type="simple">CDF7A31E-ED78-5023-8965-C69AD381CDF2</object-id><label>Figure 8.</label><caption><p>Distribution of <tp:taxon-name><tp:taxon-name-part taxon-name-part-type="genus" reg="Verbascum">Verbascum</tp:taxon-name-part> <tp:taxon-name-part taxon-name-part-type="species" reg="deserticola">deserticola</tp:taxon-name-part> <tp:taxon-name-part taxon-name-part-type="infraspecific-rank">var.</tp:taxon-name-part> <tp:taxon-name-part taxon-name-part-type="variety" reg="deserticola">deserticola</tp:taxon-name-part></tp:taxon-name> (black circles) and <tp:taxon-name><tp:taxon-name-part taxon-name-part-type="genus" reg="Verbascum">V.</tp:taxon-name-part> <tp:taxon-name-part taxon-name-part-type="species" reg="deserticola">deserticola</tp:taxon-name-part> <tp:taxon-name-part taxon-name-part-type="infraspecific-rank">var.</tp:taxon-name-part> <tp:taxon-name-part taxon-name-part-type="variety" reg="sheilae">sheilae</tp:taxon-name-part></tp:taxon-name> (black triangles) in the Arabian Peninsula.</p></caption><graphic xmlns:xlink="http://www.w3.org/1999/xlink" xlink:href="phytokeys-268-129_article-168267__-g008.jpg" position="float" orientation="portrait" xlink:type="simple" id="oo_1501833.jpg"><uri content-type="original_file" xlink:type="simple">https://binary.pensoft.net/fig/1501833</uri></graphic></fig></tp:treatment-sec><ref-list><ref id="B1"><mixed-citation xmlns:xlink="http://www.w3.org/1999/xlink" xlink:type="simple"><person-group><name name-style="western"><surname>Al-Hemaid</surname><given-names>F</given-names></name></person-group> (<year>2001</year>) <article-title>Notes on <italic><tp:taxon-name><tp:taxon-name-part taxon-name-part-type="genus">Verbascum</tp:taxon-name-part></tp:taxon-name></italic> L., from Saudi Arabia with description of eight new species.</article-title><source>Pakistan Journal of Botany</source><volume>33</volume>(<issue>4</issue>): <fpage>315</fpage>–<lpage>328</lpage>.</mixed-citation></ref><ref id="B3"><mixed-citation xmlns:xlink="http://www.w3.org/1999/xlink" xlink:type="simple"><person-group><name name-style="western"><surname>Alzahrani</surname><given-names>AM</given-names></name><name name-style="western"><surname>Brehm</surname><given-names>JM</given-names></name><name name-style="western"><surname>Ghazanfar</surname><given-names>SA</given-names></name><name name-style="western"><surname>Maxted</surname><given-names>N</given-names></name></person-group> (<year>2024</year>) <article-title>DNA barcoding of the genus <italic><tp:taxon-name><tp:taxon-name-part taxon-name-part-type="genus">Verbascum</tp:taxon-name-part></tp:taxon-name></italic> (<tp:taxon-name><tp:taxon-name-part taxon-name-part-type="family">Scrophulariaceae</tp:taxon-name-part></tp:taxon-name>) in the Arabian Peninsula.</article-title><source>Taxon</source><volume>73</volume>(<issue>2</issue>): <fpage>547</fpage>–<lpage>555</lpage>. <ext-link xlink:href="10.1002/tax.13156" ext-link-type="doi" xlink:type="simple">https://doi.org/10.1002/tax.13156</ext-link></mixed-citation></ref></ref-list></tp:taxon-treatment>
