# Supplementary material for: ﻿Taxonomic revision of genus Verbascum (Scrophulariaceae) in the Arabian Peninsula
Source: PhytoKeys. 2025 Dec 29;268:129–81. doi: 10.3897/phytokeys.268.168267 (PMC12771002; doi:10.3897/phytokeys.268.168267)
Supplement: XML Treatment for Verbascum deserticola var. sheilae [file phytokeys.268.168267-treatment10.xml]

<!DOCTYPE tp:taxon-treatment
  PUBLIC "-//TaxonX//DTD Taxonomic Treatment Publishing DTD v0 20100105//EN" "tax-treatment-NSO.dtd">
<tp:taxon-treatment xmlns:tp="http://www.plazi.org/taxpub"><tp:treatment-meta><kwd-group><label>Taxon classification</label><kwd>
                <named-content content-type="kingdom">Plantae</named-content>
              </kwd><kwd>
                <named-content content-type="order">Lamiales</named-content>
              </kwd><kwd>
                <named-content content-type="family">Scrophulariaceae</named-content>
              </kwd></kwd-group><mixed-citation publication-type="journal"><person-group><name><surname>Alzahrani</surname><given-names>Ali Mohammed</given-names></name><name><surname>Magos Brehm</surname><given-names>Joana</given-names></name><name><surname>Ghazanfar</surname><given-names>Shahina A.</given-names></name><name><surname>Maxted</surname><given-names>Nigel</given-names></name></person-group><article-title>﻿Taxonomic revision of genus <italic><tp:taxon-name><tp:taxon-name-part taxon-name-part-type="genus" reg="Verbascum">Verbascum</tp:taxon-name-part></tp:taxon-name></italic> (<tp:taxon-name><tp:taxon-name-part taxon-name-part-type="family">Scrophulariaceae</tp:taxon-name-part></tp:taxon-name>) in the Arabian Peninsula</article-title><source>PhytoKeys</source><day>29</day><month>12</month><year>2025</year><volume>268</volume><fpage>129</fpage><lpage>181</lpage><pub-id pub-id-type="doi">10.3897/phytokeys.268.168267</pub-id></mixed-citation></tp:treatment-meta><tp:nomenclature><label>﻿4b.</label><tp:taxon-name><object-id xmlns:xlink="http://www.w3.org/1999/xlink" content-type="arpha" xlink:type="simple">C4AD6B71-1DF6-57D2-80DE-816C97F735F9</object-id>
              <tp:taxon-name-part taxon-name-part-type="genus" reg="Verbascum">Verbascum</tp:taxon-name-part>
              <tp:taxon-name-part taxon-name-part-type="species" reg="deserticola">deserticola</tp:taxon-name-part>
              <tp:taxon-name-part taxon-name-part-type="infraspecific-rank">var.</tp:taxon-name-part>
              <tp:taxon-name-part taxon-name-part-type="variety" reg="sheilae">sheilae</tp:taxon-name-part>
              <object-id xmlns:xlink="http://www.w3.org/1999/xlink" content-type="ipni" xlink:type="simple">urn:lsid:ipni.org:names:77374373-1</object-id>
            </tp:taxon-name><tp:taxon-authority>(Hemaid) A.Alzahrani</tp:taxon-authority><tp:taxon-status xmlns:xlink="http://www.w3.org/1999/xlink" xlink:type="simple">stat. nov.</tp:taxon-status><xref ref-type="fig" rid="F7">Fig. 7</xref><tp:nomenclature-citation-list><tp:nomenclature-citation><tp:taxon-name>
                  <tp:taxon-name-part taxon-name-part-type="genus" reg="Verbascum">Verbascum</tp:taxon-name-part> <tp:taxon-name-part taxon-name-part-type="species" reg="sheilae">sheilae</tp:taxon-name-part></tp:taxon-name><comment>Hemaid, Pakistan J. Bot. 33(4): 324 (2001).</comment></tp:nomenclature-citation></tp:nomenclature-citation-list></tp:nomenclature><tp:treatment-sec sec-type="material" id="SECID0EFMCI"><title>Type.</title><p>Saudi Arabia, Tabuk, Headwater of Wadi Qaraqir, E of Duba, 17 March 1994, <italic>I.S. Collenette 9072</italic> (holotype K, isotype E [E00092232] &amp; [E00092213]).</p></tp:treatment-sec><tp:treatment-sec sec-type="description" id="SECID0ENMCI"><title>Description.</title><p>Biennial herb, yellowish or greyish green, branched from above, woody at the base, up to 65 cm tall. <bold><italic>Indumentum</italic></bold> dense glandular hairs above, and dense tomentose with stellate hairs below. <bold><italic>Basal leaves</italic></bold> rosette, oblong-lanceolate, 3–10 × 1.5–6 cm, apex acute, base obtuse, margins deep crenate to sinuate, lamina yellowish green with dense stellate hairs; petiole 0.5–1.5 cm. <bold><italic>Cauline leaves</italic></bold> oblong-lanceolate or lanceolate, 2–4.9 × 0.5–1 cm, apex acute, base semi-amplexicaul; sessile or petiole up to 1 cm. <bold><italic>Inflorescence</italic></bold> as for var. <tp:taxon-name><tp:taxon-name-part taxon-name-part-type="genus" reg="Verbascum"/><tp:taxon-name-part taxon-name-part-type="variety" reg="deserticola">deserticola</tp:taxon-name-part></tp:taxon-name>.</p></tp:treatment-sec><tp:treatment-sec sec-type="distribution" id="SECID0EXNCI"><title>Distribution in the Arabian Peninsula.</title><p>It is known from one location in Tabuk province (Wadi Al-Disah), northwest Saudi Arabia (Fig. <xref ref-type="fig" rid="F8">8</xref>).</p></tp:treatment-sec><tp:treatment-sec sec-type="etymology" id="SECID0EBOCI"><title>Etymology.</title><p>The name commemorates Sheila Collenette (1927–2017), a British botanist and plant collector who made significant contributions to the study of the flora of Saudi Arabia.</p></tp:treatment-sec><tp:treatment-sec sec-type="material" id="SECID0EQOCI"><title>Specimens examined.</title><p><bold>Saudi Arabia.</bold> • <bold>Tabuk</bold>: Wadi Al-Lawz off wadi Qaraqir, E of Duba, 25 August 1994, <italic>I.S. Collenette 9154</italic> (E [E00095075], K); Wadi Ghamrah off wadi Qaraqir, E of Duba, 25 August 1994, <italic>I.S. Collenette 9153</italic> (E [E00095076], K); Headwater of Wadi Qaraqir, E of Duba, 17 March 1994, <italic>I.S. Collenette 9072</italic> (E [E00092232] &amp; [E00092213], K, RIY); Wadi Disah, wadi Qaraqir, 08 March 2013, <italic>J. Thomas 23970</italic> (KSU); Wadi Disah, SW of Tabuk, 01 April 2014, <italic>J. Thomas 23742</italic> (KSU); Wadi Al-Disah, 21 August 2020, <italic>A. Alzahrani 86</italic> (MUZ); Wadi Al-Disah, 21 August 2020, <italic>A. Alzahrani 85</italic> (MUZ).</p></tp:treatment-sec><tp:treatment-sec sec-type="notes" id="SECID0EIPCI"><title>Notes.</title><p>This variety differs from var. <tp:taxon-name><tp:taxon-name-part taxon-name-part-type="genus" reg="Verbascum"/><tp:taxon-name-part taxon-name-part-type="variety" reg="deserticola">deserticola</tp:taxon-name-part></tp:taxon-name> in having oblong-lanceolate leaves, deeply crenate to sinuate margins, a yellowish-green lamina with dense stellate hairs, and a 0.5–1.5 cm petiole. It is restricted to Wadi Al-Disah in the Tabuk region of northwestern Saudi Arabia.</p></tp:treatment-sec><tp:treatment-sec><!--Section generated to contain objects referenced in tp:taxon-treatment.--><fig id="F7" position="float" orientation="portrait"><object-id xmlns:xlink="http://www.w3.org/1999/xlink" content-type="doi" xlink:type="simple">10.3897/phytokeys.268.168267.figure7</object-id><object-id xmlns:xlink="http://www.w3.org/1999/xlink" content-type="arpha" xlink:type="simple">17AA8BB5-CD11-5404-B958-3D80AB7BA0A3</object-id><label>Figure 7.</label><caption><p><tp:taxon-name><tp:taxon-name-part taxon-name-part-type="genus" reg="Verbascum">Verbascum</tp:taxon-name-part> <tp:taxon-name-part taxon-name-part-type="species" reg="deserticola">deserticola</tp:taxon-name-part> <tp:taxon-name-part taxon-name-part-type="infraspecific-rank">var.</tp:taxon-name-part> <tp:taxon-name-part taxon-name-part-type="variety" reg="deserticola">deserticola</tp:taxon-name-part></tp:taxon-name>. <bold>A.</bold> Habit; <bold>B.</bold> Flowers with four stamens; <bold>C.</bold> Leaf. <tp:taxon-name><tp:taxon-name-part taxon-name-part-type="genus" reg="Verbascum">V.</tp:taxon-name-part> <tp:taxon-name-part taxon-name-part-type="species" reg="deserticola">deserticola</tp:taxon-name-part> <tp:taxon-name-part taxon-name-part-type="infraspecific-rank">var.</tp:taxon-name-part> <tp:taxon-name-part taxon-name-part-type="variety" reg="sheilae">sheilae</tp:taxon-name-part></tp:taxon-name>. <bold>D.</bold> Habit; <bold>E.</bold> Flowers with four stamens; <bold>F.</bold> Leaf. Photos by Ali Alzahrani.</p></caption><graphic xmlns:xlink="http://www.w3.org/1999/xlink" xlink:href="phytokeys-268-129_article-168267__-g007.jpg" position="float" orientation="portrait" xlink:type="simple" id="oo_1501832.jpg"><uri content-type="original_file" xlink:type="simple">https://binary.pensoft.net/fig/1501832</uri></graphic></fig><fig id="F8" position="float" orientation="portrait"><object-id xmlns:xlink="http://www.w3.org/1999/xlink" content-type="doi" xlink:type="simple">10.3897/phytokeys.268.168267.figure8</object-id><object-id xmlns:xlink="http://www.w3.org/1999/xlink" content-type="arpha" xlink:type="simple">CDF7A31E-ED78-5023-8965-C69AD381CDF2</object-id><label>Figure 8.</label><caption><p>Distribution of <tp:taxon-name><tp:taxon-name-part taxon-name-part-type="genus" reg="Verbascum">Verbascum</tp:taxon-name-part> <tp:taxon-name-part taxon-name-part-type="species" reg="deserticola">deserticola</tp:taxon-name-part> <tp:taxon-name-part taxon-name-part-type="infraspecific-rank">var.</tp:taxon-name-part> <tp:taxon-name-part taxon-name-part-type="variety" reg="deserticola">deserticola</tp:taxon-name-part></tp:taxon-name> (black circles) and <tp:taxon-name><tp:taxon-name-part taxon-name-part-type="genus" reg="Verbascum">V.</tp:taxon-name-part> <tp:taxon-name-part taxon-name-part-type="species" reg="deserticola">deserticola</tp:taxon-name-part> <tp:taxon-name-part taxon-name-part-type="infraspecific-rank">var.</tp:taxon-name-part> <tp:taxon-name-part taxon-name-part-type="variety" reg="sheilae">sheilae</tp:taxon-name-part></tp:taxon-name> (black triangles) in the Arabian Peninsula.</p></caption><graphic xmlns:xlink="http://www.w3.org/1999/xlink" xlink:href="phytokeys-268-129_article-168267__-g008.jpg" position="float" orientation="portrait" xlink:type="simple" id="oo_1501833.jpg"><uri content-type="original_file" xlink:type="simple">https://binary.pensoft.net/fig/1501833</uri></graphic></fig></tp:treatment-sec></tp:taxon-treatment>
