# Supplementary material for: ﻿Taxonomic revision of genus Verbascum (Scrophulariaceae) in the Arabian Peninsula
Source: PhytoKeys. 2025 Dec 29;268:129–81. doi: 10.3897/phytokeys.268.168267 (PMC12771002; doi:10.3897/phytokeys.268.168267)
Supplement: XML Treatment for Verbascum eremobium [file phytokeys.268.168267-treatment11.xml]

<!DOCTYPE tp:taxon-treatment
  PUBLIC "-//TaxonX//DTD Taxonomic Treatment Publishing DTD v0 20100105//EN" "tax-treatment-NSO.dtd">
<tp:taxon-treatment xmlns:tp="http://www.plazi.org/taxpub"><tp:treatment-meta><kwd-group><label>Taxon classification</label><kwd>
                <named-content content-type="kingdom">Plantae</named-content>
              </kwd><kwd>
                <named-content content-type="order">Lamiales</named-content>
              </kwd><kwd>
                <named-content content-type="family">Scrophulariaceae</named-content>
              </kwd></kwd-group><mixed-citation publication-type="journal"><person-group><name><surname>Alzahrani</surname><given-names>Ali Mohammed</given-names></name><name><surname>Magos Brehm</surname><given-names>Joana</given-names></name><name><surname>Ghazanfar</surname><given-names>Shahina A.</given-names></name><name><surname>Maxted</surname><given-names>Nigel</given-names></name></person-group><article-title>﻿Taxonomic revision of genus <italic><tp:taxon-name><tp:taxon-name-part taxon-name-part-type="genus" reg="Verbascum">Verbascum</tp:taxon-name-part></tp:taxon-name></italic> (<tp:taxon-name><tp:taxon-name-part taxon-name-part-type="family">Scrophulariaceae</tp:taxon-name-part></tp:taxon-name>) in the Arabian Peninsula</article-title><source>PhytoKeys</source><day>29</day><month>12</month><year>2025</year><volume>268</volume><fpage>129</fpage><lpage>181</lpage><pub-id pub-id-type="doi">10.3897/phytokeys.268.168267</pub-id></mixed-citation></tp:treatment-meta><tp:nomenclature><label>﻿5.</label><tp:taxon-name><object-id xmlns:xlink="http://www.w3.org/1999/xlink" content-type="arpha" xlink:type="simple">AD13AC8A-DD96-52EA-9322-3A524A5A91A6</object-id>
              <tp:taxon-name-part taxon-name-part-type="genus" reg="Verbascum">Verbascum</tp:taxon-name-part>
              <tp:taxon-name-part taxon-name-part-type="species" reg="eremobium">eremobium</tp:taxon-name-part>
            </tp:taxon-name><tp:taxon-authority>Murb. in Lunds Univ. Arsskrift, N. F. xxix. No. 2 p. 458 (1933)</tp:taxon-authority><xref ref-type="fig" rid="F9">Fig. 9</xref><tp:nomenclature-citation-list><tp:nomenclature-citation><tp:taxon-name>
                  <tp:taxon-name-part taxon-name-part-type="genus" reg="Verbascum">Verbascum</tp:taxon-name-part> <tp:taxon-name-part taxon-name-part-type="species" reg="tabukum">tabukum</tp:taxon-name-part></tp:taxon-name><comment>Hemaid, Pakistan J. Bot. 33(4): 327 (2001), syn. nov. – Type. Saudi Arabia, Tabuk, Duba road, 28 April 1994, <italic>I.S. Collenette 9115</italic> (holotype K).</comment></tp:nomenclature-citation></tp:nomenclature-citation-list></tp:nomenclature><tp:treatment-sec sec-type="material" id="SECID0E6RCI"><title>Type.</title><p>Syria, Palmyre, 30 April 1928, <italic>R. Gombault 462</italic> (lectotype P [P03787920] designated here).</p></tp:treatment-sec><tp:treatment-sec sec-type="description" id="SECID0EHSCI"><title>Description.</title><p>Perennial herb, yellowish or greyish green, very branched from the base, woody at the base, up to 75 cm tall. <bold><italic>Indumentum</italic></bold> dense rough tomentose with stellate hairs. <bold><italic>Stems</italic></bold> erect, terete. <bold><italic>Basal leaves</italic></bold> rosette, obovate-oblong, 5–10 × 2–5 cm, apex obtuse, base obtuse to cuneate, margins undulate or lobed-crenate, lamina yellowish or grey green with dense yellowish or greyish green tomentose with stellate hairs; petiole 2–5 cm. <bold><italic>Cauline leaves</italic></bold> oblong-obovate to ovate, 3–6 × 2–3 cm, apex acute, base semi-amplexicaul; sessile. <bold><italic>Inflorescence</italic></bold> dichasium; three-flowered, or one flowered, peduncle in the axil of bracts. <bold><italic>Upper bracts</italic></bold> lanceolate, 2–3 mm, acute. <bold><italic>Lower bracts</italic></bold> cordate-triangular or triangular, 20–50 mm, acute. <bold><italic>Pedicel</italic></bold> covered with dense tomentose with stellate hairs up to 5 mm long. <bold><italic>Bracteoles</italic></bold> present, lanceolate-cordate, acute. <bold><italic>Calyx</italic></bold> 5–8 mm, lobes lanceolate, acute, dense tomentose with stellate. <bold><italic>Corolla</italic></bold> 15–20 mm across, yellow with red blotches around the throat, with pellucid glands, tube up to 1 mm, glabrous inside, dense tomentose with stellate hairs outside. <bold><italic>Stamens</italic></bold> five, 4–6 mm long. <bold><italic>Filaments</italic></bold> red with red-purple hairs, two anterior glabrous near the apex, three posteriors with hairs up to anthers. <bold><italic>Anthers</italic></bold> all reniform. <bold><italic>Ovary</italic></bold> globose, dense tomentose with stellate hairs. <bold><italic>Style</italic></bold> up to 6 mm long, filiform, green. <bold><italic>Stigma</italic></bold> capitate. <bold><italic>Capsule</italic></bold> 3–4 × 3–5 mm, globose-subglobose, dense tomentose with stellate hairs. <bold><italic>Seeds</italic></bold> bothrospermous.</p></tp:treatment-sec><tp:treatment-sec sec-type="distribution" id="SECID0EQUCI"><title>Distribution.</title><p>Lebanon, Jordan, Syria, Jordan, Palestine, Egypt (Sinai), and Saudi Arabia.</p></tp:treatment-sec><tp:treatment-sec sec-type="distribution" id="SECID0E6UCI"><title>Distribution in the Arabian Peninsula.</title><p>It is a native species to Saudi Arabia, which is known from several locations in Tabuk province (Jabal Thaghb, near Jabal Al-Lawz road, Jalah, near Wadi Sadrr, near Duba, and Wadi Aba Al-Hinshan), northwest Saudi Arabia (Fig. <xref ref-type="fig" rid="F10">10</xref>).</p></tp:treatment-sec><tp:treatment-sec sec-type="ecology" id="SECID0ESVCI"><title>Ecology.</title><p><italic><tp:taxon-name><tp:taxon-name-part taxon-name-part-type="genus" reg="Verbascum">Verbascum</tp:taxon-name-part> <tp:taxon-name-part taxon-name-part-type="species" reg="eremobium">eremobium</tp:taxon-name-part></tp:taxon-name></italic> grows on rocky black hillsides, barren rocky wadis, and roadsides at altitudes ranging from 915 to 1420 m. Associated plants include <italic><tp:taxon-name><tp:taxon-name-part taxon-name-part-type="genus" reg="Argyrolobium">Argyrolobium</tp:taxon-name-part> <tp:taxon-name-part taxon-name-part-type="species" reg="crotalarioides">crotalarioides</tp:taxon-name-part></tp:taxon-name></italic> Jaub. &amp; Spach, <italic><tp:taxon-name><tp:taxon-name-part taxon-name-part-type="genus" reg="Diplotaxis">Diplotaxis</tp:taxon-name-part> <tp:taxon-name-part taxon-name-part-type="species" reg="harra">harra</tp:taxon-name-part></tp:taxon-name></italic> (Forssk.) Boiss., <italic><tp:taxon-name><tp:taxon-name-part taxon-name-part-type="genus" reg="Linaria">Linaria</tp:taxon-name-part> <tp:taxon-name-part taxon-name-part-type="species" reg="haelava">haelava</tp:taxon-name-part></tp:taxon-name></italic> (Forssk.) Delile, <italic><tp:taxon-name><tp:taxon-name-part taxon-name-part-type="genus" reg="Morettia">Morettia</tp:taxon-name-part> <tp:taxon-name-part taxon-name-part-type="species" reg="canescens">canescens</tp:taxon-name-part></tp:taxon-name></italic> Boiss., <italic><tp:taxon-name><tp:taxon-name-part taxon-name-part-type="genus" reg="Onopordum">Onopordum</tp:taxon-name-part> <tp:taxon-name-part taxon-name-part-type="species" reg="ambiguum">ambiguum</tp:taxon-name-part></tp:taxon-name></italic> Fresen., <italic><tp:taxon-name><tp:taxon-name-part taxon-name-part-type="genus" reg="Vachellia">Vachellia</tp:taxon-name-part> <tp:taxon-name-part taxon-name-part-type="species" reg="gerrardii">gerrardii</tp:taxon-name-part></tp:taxon-name></italic> (Benth.) P.J.H.Hurter, and <italic><tp:taxon-name><tp:taxon-name-part taxon-name-part-type="genus" reg="Zygophyllum">Zygophyllum</tp:taxon-name-part> <tp:taxon-name-part taxon-name-part-type="species" reg="molle">molle</tp:taxon-name-part></tp:taxon-name></italic> (Delile) Christenh. &amp; Byng.</p><fig id="F9" position="float" orientation="portrait"><object-id xmlns:xlink="http://www.w3.org/1999/xlink" content-type="doi" xlink:type="simple">10.3897/phytokeys.268.168267.figure9</object-id><object-id xmlns:xlink="http://www.w3.org/1999/xlink" content-type="arpha" xlink:type="simple">6EB64894-C2B3-5334-B5D9-866466457995</object-id><label>Figure 9.</label><caption><p><italic><tp:taxon-name><tp:taxon-name-part taxon-name-part-type="genus" reg="Verbascum">Verbascum</tp:taxon-name-part> <tp:taxon-name-part taxon-name-part-type="species" reg="eremobium">eremobium</tp:taxon-name-part></tp:taxon-name></italic>. <bold>A.</bold> Habit and dichasial inflorescence (one- and three-flowered, white arrows); <bold>B.</bold> Flowers with five stamens; <bold>C.</bold> Calyx and stems with dense, rough, tomentose stellate hairs. Photos by Ali Alzahrani.</p></caption><graphic xmlns:xlink="http://www.w3.org/1999/xlink" xlink:href="phytokeys-268-129_article-168267__-g009.jpg" position="float" orientation="portrait" xlink:type="simple" id="oo_1501834.jpg"><uri content-type="original_file" xlink:type="simple">https://binary.pensoft.net/fig/1501834</uri></graphic></fig></tp:treatment-sec><tp:treatment-sec sec-type="Vernacular name" id="SECID0E21CI"><title>Vernacular name.</title><p><italic>Desert mullein</italic> (English).</p></tp:treatment-sec><tp:treatment-sec sec-type="phenology" id="SECID0EM2CI"><title>Phenology.</title><p>Flowering and fruiting from April to November.</p></tp:treatment-sec><tp:treatment-sec sec-type="etymology" id="SECID0E22CI"><title>Etymology.</title><p>The name refers to its adaptation to desert habitats.</p></tp:treatment-sec><tp:treatment-sec sec-type="material" id="SECID0EA3CI"><title>Specimens examined.</title><p><bold>Saudi Arabia.</bold> • <bold>Tabuk</bold>: Duba road, 28 April 1994, <italic>I.S. Collenette 9115</italic> (E [E00092230 &amp; E00092231], K); near Shiqri, Tabuk road, 20 April 1983, <italic>I.S. Collenette 4347</italic> (E [E00066929]); near Jabal Al-Lawz, 28 March 1989, <italic>I.S. Collenette 7048</italic> (E [E00066928], K); 8 km south of Jabal Al-Lawz, 2 August 1989, <italic>I.S. Collenette 7227</italic> (E [E00066930], K).</p><p><bold>Syria.</bold> • <bold>Palmyre</bold>: 30 April 1928, <italic>R. Gombault 462</italic> (P [P03787920]).</p><p>• <bold>Transjordanien</bold>: 9 April 1932, <italic>R. Gombault 19</italic> (P [P03285763]).</p></tp:treatment-sec><tp:treatment-sec sec-type="notes" id="SECID0EA4CI"><title>Notes.</title><p><italic><tp:taxon-name><tp:taxon-name-part taxon-name-part-type="genus" reg="Verbascum">Verbascum</tp:taxon-name-part> <tp:taxon-name-part taxon-name-part-type="species" reg="tabukum">tabukum</tp:taxon-name-part></tp:taxon-name></italic> was described by <xref ref-type="bibr" rid="B1">Al-Hemaid (2001)</xref> based on its four stamens, sessile flowers, and ovate leaves. However, phylogenetic analyses (<xref ref-type="bibr" rid="B3">Alzahrani et al. 2024</xref>) place it within <italic><tp:taxon-name><tp:taxon-name-part taxon-name-part-type="genus" reg="Verbascum">V.</tp:taxon-name-part> <tp:taxon-name-part taxon-name-part-type="species" reg="eremobium">eremobium</tp:taxon-name-part></tp:taxon-name></italic>. Examination of the type specimens of <italic><tp:taxon-name><tp:taxon-name-part taxon-name-part-type="genus" reg="Verbascum">V.</tp:taxon-name-part> <tp:taxon-name-part taxon-name-part-type="species" reg="tabukum">tabukum</tp:taxon-name-part></tp:taxon-name></italic> and <italic><tp:taxon-name><tp:taxon-name-part taxon-name-part-type="genus" reg="Verbascum">V.</tp:taxon-name-part> <tp:taxon-name-part taxon-name-part-type="species" reg="eremobium">eremobium</tp:taxon-name-part></tp:taxon-name></italic>, together with comparison of key morphological traits, shows that both taxa share a woody base, dense rough stellate tomentum, obovate-oblong basal leaves, five stamens, dichasial inflorescences, one or three flowers per node, red-purple filament hairs, and a globose to subglobose capsule. Their similar geographic distributions in Saudi Arabia and neighboring regions further support their conspecificity. <italic><tp:taxon-name><tp:taxon-name-part taxon-name-part-type="genus" reg="Verbascum">V.</tp:taxon-name-part> <tp:taxon-name-part taxon-name-part-type="species" reg="tabukum">tabukum</tp:taxon-name-part></tp:taxon-name></italic> is therefore treated as a synonym of <italic><tp:taxon-name><tp:taxon-name-part taxon-name-part-type="genus" reg="Verbascum">V.</tp:taxon-name-part> <tp:taxon-name-part taxon-name-part-type="species" reg="eremobium">eremobium</tp:taxon-name-part></tp:taxon-name></italic>.</p><fig id="F10" position="float" orientation="portrait"><object-id xmlns:xlink="http://www.w3.org/1999/xlink" content-type="doi" xlink:type="simple">10.3897/phytokeys.268.168267.figure10</object-id><object-id xmlns:xlink="http://www.w3.org/1999/xlink" content-type="arpha" xlink:type="simple">595A6D5B-B4E8-5D37-B5C9-27BA68749584</object-id><label>Figure 10.</label><caption><p>Distribution of <italic><tp:taxon-name><tp:taxon-name-part taxon-name-part-type="genus" reg="Verbascum">Verbascum</tp:taxon-name-part> <tp:taxon-name-part taxon-name-part-type="species" reg="eremobium">eremobium</tp:taxon-name-part></tp:taxon-name></italic> in the Arabian Peninsula.</p></caption><graphic xmlns:xlink="http://www.w3.org/1999/xlink" xlink:href="phytokeys-268-129_article-168267__-g010.jpg" position="float" orientation="portrait" xlink:type="simple" id="oo_1501835.jpg"><uri content-type="original_file" xlink:type="simple">https://binary.pensoft.net/fig/1501835</uri></graphic></fig><p>The original material cited by Murbeck includes several specimens. To ensure nomenclatural stability, the specimen <italic>Gombault 462</italic> housed at P is designated here as the lectotype because it best corresponds to the protologue and represents the most complete and well-preserved original material available.</p></tp:treatment-sec><ref-list><ref id="B1"><mixed-citation xmlns:xlink="http://www.w3.org/1999/xlink" xlink:type="simple"><person-group><name name-style="western"><surname>Al-Hemaid</surname><given-names>F</given-names></name></person-group> (<year>2001</year>) <article-title>Notes on <italic><tp:taxon-name><tp:taxon-name-part taxon-name-part-type="genus">Verbascum</tp:taxon-name-part></tp:taxon-name></italic> L., from Saudi Arabia with description of eight new species.</article-title><source>Pakistan Journal of Botany</source><volume>33</volume>(<issue>4</issue>): <fpage>315</fpage>–<lpage>328</lpage>.</mixed-citation></ref><ref id="B3"><mixed-citation xmlns:xlink="http://www.w3.org/1999/xlink" xlink:type="simple"><person-group><name name-style="western"><surname>Alzahrani</surname><given-names>AM</given-names></name><name name-style="western"><surname>Brehm</surname><given-names>JM</given-names></name><name name-style="western"><surname>Ghazanfar</surname><given-names>SA</given-names></name><name name-style="western"><surname>Maxted</surname><given-names>N</given-names></name></person-group> (<year>2024</year>) <article-title>DNA barcoding of the genus <italic><tp:taxon-name><tp:taxon-name-part taxon-name-part-type="genus">Verbascum</tp:taxon-name-part></tp:taxon-name></italic> (<tp:taxon-name><tp:taxon-name-part taxon-name-part-type="family">Scrophulariaceae</tp:taxon-name-part></tp:taxon-name>) in the Arabian Peninsula.</article-title><source>Taxon</source><volume>73</volume>(<issue>2</issue>): <fpage>547</fpage>–<lpage>555</lpage>. <ext-link xlink:href="10.1002/tax.13156" ext-link-type="doi" xlink:type="simple">https://doi.org/10.1002/tax.13156</ext-link></mixed-citation></ref></ref-list></tp:taxon-treatment>
