# Supplementary material for: ﻿Taxonomic revision of genus Verbascum (Scrophulariaceae) in the Arabian Peninsula
Source: PhytoKeys. 2025 Dec 29;268:129–81. doi: 10.3897/phytokeys.268.168267 (PMC12771002; doi:10.3897/phytokeys.268.168267)
Supplement: XML Treatment for Verbascum longibracteatum [file phytokeys.268.168267-treatment12.xml]

<!DOCTYPE tp:taxon-treatment
  PUBLIC "-//TaxonX//DTD Taxonomic Treatment Publishing DTD v0 20100105//EN" "tax-treatment-NSO.dtd">
<tp:taxon-treatment xmlns:tp="http://www.plazi.org/taxpub"><tp:treatment-meta><kwd-group><label>Taxon classification</label><kwd>
                <named-content content-type="kingdom">Plantae</named-content>
              </kwd><kwd>
                <named-content content-type="order">Lamiales</named-content>
              </kwd><kwd>
                <named-content content-type="family">Scrophulariaceae</named-content>
              </kwd></kwd-group><mixed-citation publication-type="journal"><person-group><name><surname>Alzahrani</surname><given-names>Ali Mohammed</given-names></name><name><surname>Magos Brehm</surname><given-names>Joana</given-names></name><name><surname>Ghazanfar</surname><given-names>Shahina A.</given-names></name><name><surname>Maxted</surname><given-names>Nigel</given-names></name></person-group><article-title>﻿Taxonomic revision of genus <italic><tp:taxon-name><tp:taxon-name-part taxon-name-part-type="genus" reg="Verbascum">Verbascum</tp:taxon-name-part></tp:taxon-name></italic> (<tp:taxon-name><tp:taxon-name-part taxon-name-part-type="family">Scrophulariaceae</tp:taxon-name-part></tp:taxon-name>) in the Arabian Peninsula</article-title><source>PhytoKeys</source><day>29</day><month>12</month><year>2025</year><volume>268</volume><fpage>129</fpage><lpage>181</lpage><pub-id pub-id-type="doi">10.3897/phytokeys.268.168267</pub-id></mixed-citation></tp:treatment-meta><tp:nomenclature><label>﻿6.</label><tp:taxon-name><object-id xmlns:xlink="http://www.w3.org/1999/xlink" content-type="arpha" xlink:type="simple">FA3B53DA-9224-56A2-ABFF-F6948D352DFC</object-id>
              <tp:taxon-name-part taxon-name-part-type="genus" reg="Verbascum">Verbascum</tp:taxon-name-part>
              <tp:taxon-name-part taxon-name-part-type="species" reg="longibracteatum">longibracteatum</tp:taxon-name-part>
            </tp:taxon-name><tp:taxon-authority>Defl., Bull. Soc. Bot. France 43: 218 (1896)</tp:taxon-authority><xref ref-type="fig" rid="F11">Fig. 11</xref><tp:nomenclature-citation-list><tp:nomenclature-citation><tp:taxon-name>
                  <tp:taxon-name-part taxon-name-part-type="genus" reg="Verbascum">Verbascum</tp:taxon-name-part> <tp:taxon-name-part taxon-name-part-type="species" reg="luntii">luntii</tp:taxon-name-part></tp:taxon-name><comment>Baker, Bull. Misc. Inform. Kew (93): 337 (1894), syn. nov. – Type: Yemen, Hillsides at Alrail, 28 December 1893, <italic>W. Lunt 119</italic> (lectotype K [K000975903] designated here).</comment></tp:nomenclature-citation></tp:nomenclature-citation-list></tp:nomenclature><tp:treatment-sec sec-type="material" id="SECID0E2DDI"><title>Type.</title><p>Yemen, Bilad Fodhli, ad fauces australes montis el-’Areys, circa Serrya, 24 April 1893, <italic>A. Deflers 868</italic> (lectotype G [G00343570] designated here, isolectotypes MPU [MPU020131] &amp; [MPU020130]).</p></tp:treatment-sec><tp:treatment-sec sec-type="description" id="SECID0EDEDI"><title>Description.</title><p>Perennial herb, yellowish green, simple, or usually branched from above, up to 2 m tall. <bold><italic>Indumentum</italic></bold> dense tomentose with stellate hairs. <bold><italic>Stems</italic></bold> erect, robust, terete. <bold><italic>Basal leaves</italic></bold> rosette, lanceolate, 10–20 × 3–8 cm, apex acute, base obtuse, margins crenate, lamina yellowish green with densely tomentose with stellate hairs; petiole 2–4 cm. <bold><italic>Cauline leaves</italic></bold> lanceolate, 4–8 × 1–3 cm, apex acute, base obtuse; sessile. <bold><italic>Inflorescence</italic></bold> panicle; with clusters of 2–8 flowers in the axil of bracts. <bold><italic>Upper bracts</italic></bold> linear, 5–15 mm, acute. <bold><italic>Lower bracts</italic></bold> linear, 30–50 mm, acute. <bold><italic>Pedicel</italic></bold> covered with densely tomentose with stellate hairs up to 6 mm long. <bold><italic>Bracteoles</italic></bold> present, linear, acute. <bold><italic>Calyx</italic></bold> 4–7 mm, lobes linear, acute, densely tomentose with stellate hairs. <bold><italic>Corolla</italic></bold> 15–20 mm across, yellow, without pellucid glands, tube up to 2 mm, densely tomentose with stellate hairs outside. <bold><italic>Stamens</italic></bold> 4 – 5 or 7 (unstable), 5–6 mm long. <bold><italic>Filaments</italic></bold> orange to yellow with yellowish-white hairs, two anterior glabrous near the apex, three posteriors with hairs up to anthers. <bold><italic>Anthers</italic></bold> all reniform. <bold><italic>Ovary</italic></bold> ellipsoid, dense tomentose with stellate hairs. <bold><italic>Style</italic></bold> up to 8 mm long, filiform, green. <bold><italic>Stigma</italic></bold> spatulate. <bold><italic>Capsule</italic></bold> 4–8 × 3–4 mm, ellipsoid, dense tomentose with stellate hairs. <bold><italic>Seeds</italic></bold> bothrospermous.</p><fig id="F11" position="float" orientation="portrait"><object-id xmlns:xlink="http://www.w3.org/1999/xlink" content-type="doi" xlink:type="simple">10.3897/phytokeys.268.168267.figure11</object-id><object-id xmlns:xlink="http://www.w3.org/1999/xlink" content-type="arpha" xlink:type="simple">C3369961-BC61-5847-ACC8-FCE6BC6A2CBF</object-id><label>Figure 11.</label><caption><p><italic><tp:taxon-name><tp:taxon-name-part taxon-name-part-type="genus" reg="Verbascum">Verbascum</tp:taxon-name-part> <tp:taxon-name-part taxon-name-part-type="species" reg="longibracteatum">longibracteatum</tp:taxon-name-part></tp:taxon-name></italic>. <bold>A.</bold> Habit showing massive growth (white arrow); <bold>B, C.</bold> Flowers with five and four stamens, respectively; <bold>D.</bold> Bracts and capsules (white arrow). Photos by Ali Alzahrani.</p></caption><graphic xmlns:xlink="http://www.w3.org/1999/xlink" xlink:href="phytokeys-268-129_article-168267__-g011.jpg" position="float" orientation="portrait" xlink:type="simple" id="oo_1501836.jpg"><uri content-type="original_file" xlink:type="simple">https://binary.pensoft.net/fig/1501836</uri></graphic></fig></tp:treatment-sec><tp:treatment-sec sec-type="distribution" id="SECID0E3HDI"><title>Distribution in the Arabian Peninsula.</title><p>It is an endemic species to the Arabian Peninsula, which is known from Yemen in Abyan (Jabal Areys) and Hadhramaut (Alrail), and from Saudi Arabia in Taif (Red Mountain and near Al-Hada), Al-Baha (Al-Abna Road, Heznah Road, and near Wadi Shora), Abha (Jabal Al-Soudah, Wadi Namra, and near Tanomah), and Jizan (Jabal Al-Qahar), in southwestern Arabian Peninsula (Fig. <xref ref-type="fig" rid="F12">12</xref>).</p></tp:treatment-sec><tp:treatment-sec sec-type="ecology" id="SECID0E3JDI"><title>Ecology.</title><p><italic><tp:taxon-name><tp:taxon-name-part taxon-name-part-type="genus" reg="Verbascum">Verbascum</tp:taxon-name-part> <tp:taxon-name-part taxon-name-part-type="species" reg="longibracteatum">longibracteatum</tp:taxon-name-part></tp:taxon-name></italic> grows on roadsides, rocky slopes, and edges of wadis at altitudes ranging from 300 to 2750 m. Associated plants include <italic><tp:taxon-name><tp:taxon-name-part taxon-name-part-type="genus" reg="Anagyris">Anagyris</tp:taxon-name-part> <tp:taxon-name-part taxon-name-part-type="species" reg="foetida">foetida</tp:taxon-name-part></tp:taxon-name></italic> L., <italic><tp:taxon-name><tp:taxon-name-part taxon-name-part-type="genus" reg="Astragalus">Astragalus</tp:taxon-name-part> <tp:taxon-name-part taxon-name-part-type="species" reg="atropilosulus">atropilosulus</tp:taxon-name-part></tp:taxon-name></italic> (Hochst.) Bunge, <italic><tp:taxon-name><tp:taxon-name-part taxon-name-part-type="genus" reg="Coleus">Coleus</tp:taxon-name-part> <tp:taxon-name-part taxon-name-part-type="species" reg="arabicus">arabicus</tp:taxon-name-part></tp:taxon-name></italic> Benth., <italic><tp:taxon-name><tp:taxon-name-part taxon-name-part-type="genus" reg="Juniperus">Juniperus</tp:taxon-name-part> <tp:taxon-name-part taxon-name-part-type="species" reg="procera">procera</tp:taxon-name-part></tp:taxon-name></italic> Hochst. ex Endl., <italic><tp:taxon-name><tp:taxon-name-part taxon-name-part-type="genus" reg="Pentas">Pentas</tp:taxon-name-part> <tp:taxon-name-part taxon-name-part-type="species" reg="lanceolata">lanceolata</tp:taxon-name-part></tp:taxon-name></italic> (Forssk.) Deflers, <italic><tp:taxon-name><tp:taxon-name-part taxon-name-part-type="genus" reg="Rumex">Rumex</tp:taxon-name-part> <tp:taxon-name-part taxon-name-part-type="species" reg="nervosus">nervosus</tp:taxon-name-part></tp:taxon-name></italic> Vahl, <italic><tp:taxon-name><tp:taxon-name-part taxon-name-part-type="genus" reg="Rumex">Rumex</tp:taxon-name-part> <tp:taxon-name-part taxon-name-part-type="species" reg="vesicarius">vesicarius</tp:taxon-name-part></tp:taxon-name></italic> L., <italic><tp:taxon-name><tp:taxon-name-part taxon-name-part-type="genus" reg="Vachellia">Vachellia</tp:taxon-name-part> <tp:taxon-name-part taxon-name-part-type="species" reg="johnwoodii">johnwoodii</tp:taxon-name-part></tp:taxon-name></italic> (Boulos) Ragup., Seigler, Ebinger &amp; Maslin, and <italic><tp:taxon-name><tp:taxon-name-part taxon-name-part-type="genus" reg="Vachellia">Vachellia</tp:taxon-name-part> <tp:taxon-name-part taxon-name-part-type="species" reg="origena">origena</tp:taxon-name-part></tp:taxon-name></italic> (Hunde) Kyal. &amp; Boatwr.</p><fig id="F12" position="float" orientation="portrait"><object-id xmlns:xlink="http://www.w3.org/1999/xlink" content-type="doi" xlink:type="simple">10.3897/phytokeys.268.168267.figure12</object-id><object-id xmlns:xlink="http://www.w3.org/1999/xlink" content-type="arpha" xlink:type="simple">8FB731EC-34C5-592F-8A0A-A92909D8CF35</object-id><label>Figure 12.</label><caption><p>Distribution of <italic><tp:taxon-name><tp:taxon-name-part taxon-name-part-type="genus" reg="Verbascum">Verbascum</tp:taxon-name-part> <tp:taxon-name-part taxon-name-part-type="species" reg="longibracteatum">longibracteatum</tp:taxon-name-part></tp:taxon-name></italic> in the Arabian Peninsula.</p></caption><graphic xmlns:xlink="http://www.w3.org/1999/xlink" xlink:href="phytokeys-268-129_article-168267__-g012.jpg" position="float" orientation="portrait" xlink:type="simple" id="oo_1501837.jpg"><uri content-type="original_file" xlink:type="simple">https://binary.pensoft.net/fig/1501837</uri></graphic></fig></tp:treatment-sec><tp:treatment-sec sec-type="Vernacular name" id="SECID0E1ODI"><title>Vernacular name.</title><p><italic>Zohara</italic> (Arabic).</p></tp:treatment-sec><tp:treatment-sec sec-type="phenology" id="SECID0EHPDI"><title>Phenology.</title><p>Flowering and fruiting from March to May.</p></tp:treatment-sec><tp:treatment-sec sec-type="etymology" id="SECID0EWPDI"><title>Etymology.</title><p>The name refers to the species’ long bracts, a distinctive characteristic.</p></tp:treatment-sec><tp:treatment-sec sec-type="material" id="SECID0E2PDI"><title>Specimens examined.</title><p><bold>Saudi Arabia.</bold> • <bold>Abha</bold>: Jabal Soudah, northwest of Abha, 10 March 1980, <italic>I.S. Collenette 2049</italic> (K); near Al Hasane, 98 km from the Abha to Najran road, 22 November 1985, <italic>I.S. Collenette 5525</italic> (E [E00066946]); near Tanomah, 02 May 1985, <italic>I.S. Collenette 7170</italic> (K); between Abha and Jabal Soudah, 17 October 1981, <italic>I.S. Collenette 2964</italic> (E [E00066947]); Wadi Namra, 23 April 1982, <italic>A.C. Podzorski 1068</italic> (E [E00687345]). • <bold>Al-Baha</bold>: Al-Abna Road, 7 km S of Baljurashi, 24 February 1994, <italic>I.S. Collenette 9015</italic> (K); Al-Abna Road, 5 km S of Baljurashi, 17 April 1983, <italic>I.S. Collenette 4330</italic> (K); between Baljurashi and Maquas, 08 August 1982, <italic>P. König &amp; H. Kürschner 82/2125</italic> (E [E00687346]); Heznah Road between Al-Makhwah and Baljurashi, 15 March 2021, <italic>A. Alzahrani 170</italic> (MUZ); Al-Abna road between Al-Awamer and Baljurashi, 15 March 2021, <italic>A. Alzahrani 171</italic> (MUZ); Al-Baha – Abha road, near Wadi Shora, Baljurashi, 13 March 2021, <italic>A. Alzahrani 167</italic> (MUZ). • <bold>Jizan</bold>: Jabal Al-Qahar, 07 May 1990, <italic>I.S. Collenette 7544</italic> (K); Jabal Al-Qahar, 5500 ft, 29 April 1989, <italic>I.S. Collenette 7157</italic> (K); Jabal Al-Qahar, 12 February 2021, <italic>A. Alzahrani 144</italic> (MUZ). • <bold>Taif</bold>: 5 km southwest of Al-Hada, 26 March 1979 <italic>I.S. Collenette 1090</italic> (K); Al-Hada, 20 March 1980 <italic>I.S. Collenette 2169</italic> (K); third way of Jeddah Taif Road, 19 February 1980 <italic>I.S. Collenette 1891</italic> (K); Red Mountain, near Al-Hada, 10 February 1982, <italic>I.S. Collenette 3222</italic> (E [E00066945], K).</p><p><bold>Yemen.</bold> • <bold>Abyan</bold>: Jabal Areys, 11 February 1989, <italic>A.G. Miller, L. Guarino, N. Obadi, M. Hassan &amp; N. Mohammed 8103</italic> (E [E00066963]); Bilad Fodhli, ad fauces australes montis el-’Areys, circa Serrya, 24 April 1893, <italic>A. Deflers 868</italic> (isosyn. MPU [MPU020130]); Bilad Fodhli, in Wadi el-’Areys (6 km ad orient. urb. Schughra), 23 March 1890, <italic>A. Deflers 441</italic> (isosyn. MPU [MPU020132]). • <bold>Hadhramaut</bold>: Hillsides at Alrail, 28 December 1893, <italic>W. Lunt 119</italic> (K [K000975903]).</p></tp:treatment-sec><tp:treatment-sec sec-type="notes" id="SECID0EDTDI"><title>Notes.</title><p><xref ref-type="bibr" rid="B18">Deflers (1896)</xref> cited several gatherings in the protologue; all constitute original material. Among these, the specimen <italic>Deflers 868</italic> preserved at G is designated here as the lectotype because it is the most complete and best matches the diagnostic features given in the protologue. The duplicates at MPU are treated as isolectotypes.</p></tp:treatment-sec><ref-list><ref id="B18"><mixed-citation xmlns:xlink="http://www.w3.org/1999/xlink" xlink:type="simple"><person-group><name name-style="western"><surname>Deflers</surname><given-names>A</given-names></name></person-group> (<year>1896</year>) Descriptions de quelques plantes nouvelles Ou Peu connues de l‘Ar meridionale. Bulletin de la Société botanique de France (3<sup>rd</sup> ed.). Au Sieoe de la Societe, 218–219. <ext-link xlink:href="10.1080/00378941.1896.10830661" ext-link-type="doi" xlink:type="simple">https://doi.org/10.1080/00378941.1896.10830661</ext-link></mixed-citation></ref></ref-list></tp:taxon-treatment>
