# Supplementary material for: ﻿Taxonomic revision of genus Verbascum (Scrophulariaceae) in the Arabian Peninsula
Source: PhytoKeys. 2025 Dec 29;268:129–81. doi: 10.3897/phytokeys.268.168267 (PMC12771002; doi:10.3897/phytokeys.268.168267)
Supplement: XML Treatment for Verbascum medinecum [file phytokeys.268.168267-treatment13.xml]

<!DOCTYPE tp:taxon-treatment
  PUBLIC "-//TaxonX//DTD Taxonomic Treatment Publishing DTD v0 20100105//EN" "tax-treatment-NSO.dtd">
<tp:taxon-treatment xmlns:tp="http://www.plazi.org/taxpub"><tp:treatment-meta><kwd-group><label>Taxon classification</label><kwd>
                <named-content content-type="kingdom">Plantae</named-content>
              </kwd><kwd>
                <named-content content-type="order">Lamiales</named-content>
              </kwd><kwd>
                <named-content content-type="family">Scrophulariaceae</named-content>
              </kwd></kwd-group><mixed-citation publication-type="journal"><person-group><name><surname>Alzahrani</surname><given-names>Ali Mohammed</given-names></name><name><surname>Magos Brehm</surname><given-names>Joana</given-names></name><name><surname>Ghazanfar</surname><given-names>Shahina A.</given-names></name><name><surname>Maxted</surname><given-names>Nigel</given-names></name></person-group><article-title>﻿Taxonomic revision of genus <italic><tp:taxon-name><tp:taxon-name-part taxon-name-part-type="genus" reg="Verbascum">Verbascum</tp:taxon-name-part></tp:taxon-name></italic> (<tp:taxon-name><tp:taxon-name-part taxon-name-part-type="family">Scrophulariaceae</tp:taxon-name-part></tp:taxon-name>) in the Arabian Peninsula</article-title><source>PhytoKeys</source><day>29</day><month>12</month><year>2025</year><volume>268</volume><fpage>129</fpage><lpage>181</lpage><pub-id pub-id-type="doi">10.3897/phytokeys.268.168267</pub-id></mixed-citation></tp:treatment-meta><tp:nomenclature><label>﻿7.</label><tp:taxon-name><object-id xmlns:xlink="http://www.w3.org/1999/xlink" content-type="arpha" xlink:type="simple">F682FC16-6A2A-5C12-80C0-EF9FAF203172</object-id>
              <tp:taxon-name-part taxon-name-part-type="genus" reg="Verbascum">Verbascum</tp:taxon-name-part>
              <tp:taxon-name-part taxon-name-part-type="species" reg="medinecum">medinecum</tp:taxon-name-part>
            </tp:taxon-name><tp:taxon-authority>Hemaid, Pakistan J. Bot. 33(4): 321 (2001)</tp:taxon-authority><xref ref-type="fig" rid="F13">Fig. 13</xref><tp:nomenclature-citation-list><tp:nomenclature-citation><tp:taxon-name>
                  <tp:taxon-name-part taxon-name-part-type="genus" reg="Verbascum">Verbascum</tp:taxon-name-part> <tp:taxon-name-part taxon-name-part-type="species" reg="hema-figranum">hema-figranum</tp:taxon-name-part></tp:taxon-name><comment>Hemaid, Pakistan J. Bot. 33(4): 321 (2001), syn. nov. – Type: Saudi Arabia, Hema Al-Figrah, Medina, 02 March 1989, <italic>I.S. Collenette 6977</italic> (holotype E [E00066970]).</comment></tp:nomenclature-citation></tp:nomenclature-citation-list></tp:nomenclature><tp:treatment-sec sec-type="material" id="SECID0ERVDI"><title>Type.</title><p>Saudi Arabia, Hema Al-Figrah, 60 km W of Medina, 20 April 1989, <italic>I.S. Collenette 7116</italic> (holotype K, isotype E [E00066952]).</p></tp:treatment-sec><tp:treatment-sec sec-type="description" id="SECID0EZVDI"><title>Description.</title><p>Perennial herb, yellowish or greyish green, simple or few short branched above, up to 1.5 m tall. <bold><italic>Indumentum</italic></bold> dense tomentose with stellate hairs. <bold><italic>Stems</italic></bold> erect, robust, terete. <bold><italic>Basal leaves</italic></bold> rosette, oblong-lanceolate, 10–25 × 3–6 cm, apex acute, base cuneate, margins crenate-sinuate, lamina yellowish or greyish green with dense tomentose with stellate hairs; petiole 3–7 cm. <bold><italic>Cauline leaves</italic></bold> lanceolate, 3–7 × 1–3 cm, apex acute, base cuneate; decurrent. <bold><italic>Inflorescence</italic></bold> panicle; one or clusters of 2–8 flowers in the axil of bracts. <bold><italic>Upper bracts</italic></bold> linear, 5–10 mm, obtuse. <bold><italic>Lower bracts</italic></bold> lanceolate to lanceolate-linear, 20–30 mm, acute-attenuate. <bold><italic>Pedicel</italic></bold> covered with dense tomentose with stellate hairs up to 2 mm. <bold><italic>Bracteoles</italic></bold> present, linear, acute. <bold><italic>Calyx</italic></bold> 5–6 mm, lobes linear, acute, dense tomentose with stellate. <bold><italic>Corolla</italic></bold> 15–20 mm across, yellow, with pellucid glands, tube up to 2 mm, sparse papillose-ciliated hairs inside, dense tomentose with stellate hairs outside. <bold><italic>Stamens</italic></bold> 4–5 or 6 (unstable), 4–6 mm long. <bold><italic>Filaments</italic></bold> yellow with yellow-whitish hairs, two anterior glabrous near the apex, three posteriors with hairs up to anthers. <bold><italic>Anthers</italic></bold> all reniform. <bold><italic>Ovary</italic></bold> ellipsoid, dense tomentose with stellate hairs. <bold><italic>Style</italic></bold> up to 7 mm long, filiform, green. <bold><italic>Stigma</italic></bold> capitate. <bold><italic>Capsule</italic></bold> 8–9 × 2–3 mm, ellipsoid, sparse stellate hairs. <bold><italic>Seeds</italic></bold> bothrospermous.</p></tp:treatment-sec><tp:treatment-sec sec-type="distribution" id="SECID0ECYDI"><title>Distribution in the Arabian Peninsula.</title><p>It is an endemic species to Saudi Arabia, which is known from three locations in Medina province (Jabal Al-Figrah, Jabal Radwa, and Jabal Odks), western Saudi Arabia (Fig. <xref ref-type="fig" rid="F14">14</xref>).</p></tp:treatment-sec><tp:treatment-sec sec-type="ecology" id="SECID0EVYDI"><title>Ecology.</title><p><italic><tp:taxon-name><tp:taxon-name-part taxon-name-part-type="genus" reg="Verbascum">Verbascum</tp:taxon-name-part> <tp:taxon-name-part taxon-name-part-type="species" reg="medinecum">medinecum</tp:taxon-name-part></tp:taxon-name></italic> grows on rocky slopes, gravelly or sandy wadis, roadsides, and abandoned old gardens at altitudes ranging from 1730 to 1981 m. Associated plants include <italic><tp:taxon-name><tp:taxon-name-part taxon-name-part-type="genus" reg="Asparagus">Asparagus</tp:taxon-name-part> <tp:taxon-name-part taxon-name-part-type="species" reg="aphyllus">aphyllus</tp:taxon-name-part></tp:taxon-name></italic> L., <italic><tp:taxon-name><tp:taxon-name-part taxon-name-part-type="genus" reg="Helianthemum">Helianthemum</tp:taxon-name-part> <tp:taxon-name-part taxon-name-part-type="species" reg="lippii">lippii</tp:taxon-name-part></tp:taxon-name></italic> (L.) Dum.Cours., <italic><tp:taxon-name><tp:taxon-name-part taxon-name-part-type="genus" reg="Juniperus">Juniperus</tp:taxon-name-part> <tp:taxon-name-part taxon-name-part-type="species" reg="turbinata">turbinata</tp:taxon-name-part></tp:taxon-name></italic> Guss., <italic><tp:taxon-name><tp:taxon-name-part taxon-name-part-type="genus" reg="Lepidium">Lepidium</tp:taxon-name-part> <tp:taxon-name-part taxon-name-part-type="species" reg="draba">draba</tp:taxon-name-part></tp:taxon-name></italic> L., <italic><tp:taxon-name><tp:taxon-name-part taxon-name-part-type="genus" reg="Malva">Malva</tp:taxon-name-part> <tp:taxon-name-part taxon-name-part-type="species" reg="parviflora">parviflora</tp:taxon-name-part></tp:taxon-name></italic> L., <italic><tp:taxon-name><tp:taxon-name-part taxon-name-part-type="genus" reg="Nepeta">Nepeta</tp:taxon-name-part> <tp:taxon-name-part taxon-name-part-type="species" reg="deflersiana">deflersiana</tp:taxon-name-part></tp:taxon-name></italic> Schweinf. ex Hedge, <italic><tp:taxon-name><tp:taxon-name-part taxon-name-part-type="genus" reg="Rumex">Rumex</tp:taxon-name-part> <tp:taxon-name-part taxon-name-part-type="species" reg="vesicarius">vesicarius</tp:taxon-name-part></tp:taxon-name></italic> L., <italic><tp:taxon-name><tp:taxon-name-part taxon-name-part-type="genus" reg="Teucrium">Teucrium</tp:taxon-name-part> <tp:taxon-name-part taxon-name-part-type="species" reg="capitatum">capitatum</tp:taxon-name-part></tp:taxon-name></italic> L., and <italic><tp:taxon-name><tp:taxon-name-part taxon-name-part-type="genus" reg="Vachellia">Vachellia</tp:taxon-name-part> <tp:taxon-name-part taxon-name-part-type="species" reg="gerrardii">gerrardii</tp:taxon-name-part></tp:taxon-name></italic> (Benth.) P.J.H.Hurter.</p><fig id="F13" position="float" orientation="portrait"><object-id xmlns:xlink="http://www.w3.org/1999/xlink" content-type="doi" xlink:type="simple">10.3897/phytokeys.268.168267.figure13</object-id><object-id xmlns:xlink="http://www.w3.org/1999/xlink" content-type="arpha" xlink:type="simple">29B90F93-3EB1-5E9A-9D69-3B858A6EFC10</object-id><label>Figure 13.</label><caption><p><italic><tp:taxon-name><tp:taxon-name-part taxon-name-part-type="genus" reg="Verbascum">Verbascum</tp:taxon-name-part> <tp:taxon-name-part taxon-name-part-type="species" reg="medinecum">medinecum</tp:taxon-name-part></tp:taxon-name></italic>. <bold>A.</bold> Habit; <bold>B, C.</bold> Flowers with four and six stamens, respectively; <bold>D.</bold> Leaves; <bold>E.</bold> Upper bracts (white arrow); <bold>F.</bold> Decurrent cauline leaf (white arrow). Photos by Ali Alzahrani.</p></caption><graphic xmlns:xlink="http://www.w3.org/1999/xlink" xlink:href="phytokeys-268-129_article-168267__-g013.jpg" position="float" orientation="portrait" xlink:type="simple" id="oo_1501838.jpg"><uri content-type="original_file" xlink:type="simple">https://binary.pensoft.net/fig/1501838</uri></graphic></fig></tp:treatment-sec><tp:treatment-sec sec-type="Vernacular name" id="SECID0EG5DI"><title>Vernacular name.</title><p><italic>Aithnah</italic>, <italic>Albusira</italic>, <italic>Bousira</italic> (Arabic).</p></tp:treatment-sec><tp:treatment-sec sec-type="phenology" id="SECID0EB6DI"><title>Phenology.</title><p>Flowering and fruiting from January to August.</p></tp:treatment-sec><tp:treatment-sec sec-type="etymology" id="SECID0EQ6DI"><title>Etymology.</title><p>The name refers to its occurrence in Medina, the holy city in Saudi Arabia.</p></tp:treatment-sec><tp:treatment-sec sec-type="material" id="SECID0EV6DI"><title>Specimens examined.</title><p><bold>Saudi Arabia.</bold> • <bold>Medina</bold>: Jabal Radwa, 72 km N of Yanbu, 10 February 1987, <italic>I.S. Collenette 5999</italic> (E [E00066950], K, RIY); Home Al-Figrah, 60 km W of Medina, 20 April 1989, <italic>I.S. Collenette 7116</italic> (E [E00066952], K); Home Al-Figrah, 50 km W of Medina, 02 March 1989, <italic>I.S. Collenette 6977</italic> (E [E00066970]); Jabal Radwa, 95 km S of Medina, 31 October 1986, <italic>I.S. Collenette 5889</italic> (E [E00066948]); Jabal Radwa, 70 km N of Yanbu, 10 October 1981, <italic>I.S. Collenette 2899</italic> (E [E00066942]); between Al-Akhal and Umm Al Iyal, new Medina to Jeddah highway, 23 January 1986, <italic>I.S. Collenette 5559</italic> (E [E00066960]); Jabal Al-Figrah, Medina, 07 March 2021, <italic>A. Alzahrani 153</italic> (MUZ).</p></tp:treatment-sec><tp:treatment-sec sec-type="notes" id="SECID0EXAAK"><title>Notes.</title><p><xref ref-type="bibr" rid="B1">Al-Hemaid (2001)</xref> described <italic><tp:taxon-name><tp:taxon-name-part taxon-name-part-type="genus" reg="Verbascum">V.</tp:taxon-name-part> <tp:taxon-name-part taxon-name-part-type="species" reg="hema-figranum">hema-figranum</tp:taxon-name-part></tp:taxon-name></italic> and <italic><tp:taxon-name><tp:taxon-name-part taxon-name-part-type="genus" reg="Verbascum">V.</tp:taxon-name-part> <tp:taxon-name-part taxon-name-part-type="species" reg="medinecum">medinecum</tp:taxon-name-part></tp:taxon-name></italic> from Jabal Al-Figrah in the Medina region. Examination of their type specimens, together with phylogenetic results (<xref ref-type="bibr" rid="B3">Alzahrani et al. 2024</xref>), indicates that <italic><tp:taxon-name><tp:taxon-name-part taxon-name-part-type="genus" reg="Verbascum">V.</tp:taxon-name-part> <tp:taxon-name-part taxon-name-part-type="species" reg="hema-figranum">hema-figranum</tp:taxon-name-part></tp:taxon-name></italic> falls within the variation of <italic><tp:taxon-name><tp:taxon-name-part taxon-name-part-type="genus" reg="Verbascum">V.</tp:taxon-name-part> <tp:taxon-name-part taxon-name-part-type="species" reg="medinecum">medinecum</tp:taxon-name-part></tp:taxon-name></italic>. Both share: (1) four to five, sometimes six, stamens with yellow-whitish filament hairs; (2) oblong-lanceolate basal leaves; (3) decurrent cauline leaves; (4) lanceolate leaves; and (5) an ellipsoid capsule. Their overlapping distribution in Jabal Al-Figrah further supports this synonymy.</p><fig id="F14" position="float" orientation="portrait"><object-id xmlns:xlink="http://www.w3.org/1999/xlink" content-type="doi" xlink:type="simple">10.3897/phytokeys.268.168267.figure14</object-id><object-id xmlns:xlink="http://www.w3.org/1999/xlink" content-type="arpha" xlink:type="simple">6C290F28-533C-5A33-A460-9DB742906104</object-id><label>Figure 14.</label><caption><p>Distribution of <italic><tp:taxon-name><tp:taxon-name-part taxon-name-part-type="genus" reg="Verbascum">Verbascum</tp:taxon-name-part> <tp:taxon-name-part taxon-name-part-type="species" reg="medinecum">medinecum</tp:taxon-name-part></tp:taxon-name></italic> in the Arabian Peninsula.</p></caption><graphic xmlns:xlink="http://www.w3.org/1999/xlink" xlink:href="phytokeys-268-129_article-168267__-g014.jpg" position="float" orientation="portrait" xlink:type="simple" id="oo_1501839.jpg"><uri content-type="original_file" xlink:type="simple">https://binary.pensoft.net/fig/1501839</uri></graphic></fig></tp:treatment-sec><ref-list><ref id="B1"><mixed-citation xmlns:xlink="http://www.w3.org/1999/xlink" xlink:type="simple"><person-group><name name-style="western"><surname>Al-Hemaid</surname><given-names>F</given-names></name></person-group> (<year>2001</year>) <article-title>Notes on <italic><tp:taxon-name><tp:taxon-name-part taxon-name-part-type="genus">Verbascum</tp:taxon-name-part></tp:taxon-name></italic> L., from Saudi Arabia with description of eight new species.</article-title><source>Pakistan Journal of Botany</source><volume>33</volume>(<issue>4</issue>): <fpage>315</fpage>–<lpage>328</lpage>.</mixed-citation></ref><ref id="B3"><mixed-citation xmlns:xlink="http://www.w3.org/1999/xlink" xlink:type="simple"><person-group><name name-style="western"><surname>Alzahrani</surname><given-names>AM</given-names></name><name name-style="western"><surname>Brehm</surname><given-names>JM</given-names></name><name name-style="western"><surname>Ghazanfar</surname><given-names>SA</given-names></name><name name-style="western"><surname>Maxted</surname><given-names>N</given-names></name></person-group> (<year>2024</year>) <article-title>DNA barcoding of the genus <italic><tp:taxon-name><tp:taxon-name-part taxon-name-part-type="genus">Verbascum</tp:taxon-name-part></tp:taxon-name></italic> (<tp:taxon-name><tp:taxon-name-part taxon-name-part-type="family">Scrophulariaceae</tp:taxon-name-part></tp:taxon-name>) in the Arabian Peninsula.</article-title><source>Taxon</source><volume>73</volume>(<issue>2</issue>): <fpage>547</fpage>–<lpage>555</lpage>. <ext-link xlink:href="10.1002/tax.13156" ext-link-type="doi" xlink:type="simple">https://doi.org/10.1002/tax.13156</ext-link></mixed-citation></ref></ref-list></tp:taxon-treatment>
