# Supplementary material for: ﻿Taxonomic revision of genus Verbascum (Scrophulariaceae) in the Arabian Peninsula
Source: PhytoKeys. 2025 Dec 29;268:129–81. doi: 10.3897/phytokeys.268.168267 (PMC12771002; doi:10.3897/phytokeys.268.168267)
Supplement: XML Treatment for Verbascum melhanense [file phytokeys.268.168267-treatment14.xml]

<!DOCTYPE tp:taxon-treatment
  PUBLIC "-//TaxonX//DTD Taxonomic Treatment Publishing DTD v0 20100105//EN" "tax-treatment-NSO.dtd">
<tp:taxon-treatment xmlns:tp="http://www.plazi.org/taxpub"><tp:treatment-meta><kwd-group><label>Taxon classification</label><kwd>
                <named-content content-type="kingdom">Plantae</named-content>
              </kwd><kwd>
                <named-content content-type="order">Lamiales</named-content>
              </kwd><kwd>
                <named-content content-type="family">Scrophulariaceae</named-content>
              </kwd></kwd-group><mixed-citation publication-type="journal"><person-group><name><surname>Alzahrani</surname><given-names>Ali Mohammed</given-names></name><name><surname>Magos Brehm</surname><given-names>Joana</given-names></name><name><surname>Ghazanfar</surname><given-names>Shahina A.</given-names></name><name><surname>Maxted</surname><given-names>Nigel</given-names></name></person-group><article-title>﻿Taxonomic revision of genus <italic><tp:taxon-name><tp:taxon-name-part taxon-name-part-type="genus" reg="Verbascum">Verbascum</tp:taxon-name-part></tp:taxon-name></italic> (<tp:taxon-name><tp:taxon-name-part taxon-name-part-type="family">Scrophulariaceae</tp:taxon-name-part></tp:taxon-name>) in the Arabian Peninsula</article-title><source>PhytoKeys</source><day>29</day><month>12</month><year>2025</year><volume>268</volume><fpage>129</fpage><lpage>181</lpage><pub-id pub-id-type="doi">10.3897/phytokeys.268.168267</pub-id></mixed-citation></tp:treatment-meta><tp:nomenclature><label>﻿8.</label><tp:taxon-name><object-id xmlns:xlink="http://www.w3.org/1999/xlink" content-type="arpha" xlink:type="simple">7DBE36F5-A38B-5D5D-9576-86F6D89A6418</object-id>
              <tp:taxon-name-part taxon-name-part-type="genus" reg="Verbascum">Verbascum</tp:taxon-name-part>
              <tp:taxon-name-part taxon-name-part-type="species" reg="melhanense">melhanense</tp:taxon-name-part>
            </tp:taxon-name><tp:taxon-authority>(Murb.) Huber-Morath, Bauhinia 5(1): 14 (1973)</tp:taxon-authority><xref ref-type="fig" rid="F15">Fig. 15</xref><tp:nomenclature-citation-list><tp:nomenclature-citation><tp:taxon-name>
                  <tp:taxon-name-part taxon-name-part-type="genus" reg="Celsia">Celsia</tp:taxon-name-part> <tp:taxon-name-part taxon-name-part-type="species" reg="melhanensis">melhanensis</tp:taxon-name-part></tp:taxon-name><comment>Murb. in Lunds Univ. Arsskrift, n. f. xxii. No.1, 155 (1925).</comment></tp:nomenclature-citation></tp:nomenclature-citation-list></tp:nomenclature><tp:treatment-sec sec-type="material" id="SECID0ERFAK"><title>Type.</title><p>Yemen, Über Menacha, 23 February 1889, <italic>G. Schweinfurth 1561</italic> (lectotype K designated here).</p></tp:treatment-sec><tp:treatment-sec sec-type="description" id="SECID0EZFAK"><title>Description.</title><p>Biennial herb, dark green to purple, simple or branched from above, up to 90 cm tall. <bold><italic>Indumentum</italic></bold> sparse glandular hairs. <bold><italic>Stems</italic></bold> erect, terete to angular. <bold><italic>Basal leaves</italic></bold> rosette, oblong-ovate, 4–15 × 2–5 cm, apex obtuse, base cordate-truncate, margins crenate-serrate, lamina shiny green with sparse simple hairs on the veins below; petiole 2–6 cm, winged with a few lateral lobes. <bold><italic>Cauline leaves</italic></bold> oblong-ovate, 2–6 × 1–3 cm, apex obtuse, base cordate-truncate; sessile or petiole up to 1 cm. <bold><italic>Inflorescence</italic></bold> racemose; flowers single in the axil of bracts. <bold><italic>Upper bracts</italic></bold> lanceolate or triangular-ovate, 3–5.2 mm, acute. <bold><italic>Lower bracts</italic></bold> triangular-ovate, 10–25 mm, acute-attenuate. <bold><italic>Pedicel</italic></bold> covered with sparse glandular hairs up to 20 mm long. <bold><italic>Bracteoles</italic></bold> absent. <bold><italic>Calyx</italic></bold> 4–5 mm, lobes oblong, mucronate, sparse glandular. <bold><italic>Corolla</italic></bold> 20–25 mm across, yellow with dark-red streaks on the upper side, without pellucid glands, tube up to 1 mm, sparse papillose hairs inside, sparse glandular hairs outside. <bold><italic>Stamens</italic></bold> 4, 10–12 mm long. <bold><italic>Filaments</italic></bold> yellow to red with yellowish-violet to red hairs, two anterior glabrous, two shorter posteriors with hairs up to the anthers. <bold><italic>Anthers</italic></bold> two anterior inserted decurrent longitudinally on filaments, two shorter posteriors with reniform anthers. <bold><italic>Ovary</italic></bold> pyriform-ovoid, sparse glandular hairs. <bold><italic>Style</italic></bold> up to 22 mm long, filiform, green. <bold><italic>Stigma</italic></bold> capitate. <bold><italic>Capsule</italic></bold> 5–8 × 4–6 mm, pyriform-ovoid, sparse glandular hairs. <bold><italic>Seeds</italic></bold> bothrospermous.</p><fig id="F15" position="float" orientation="portrait"><object-id xmlns:xlink="http://www.w3.org/1999/xlink" content-type="doi" xlink:type="simple">10.3897/phytokeys.268.168267.figure15</object-id><object-id xmlns:xlink="http://www.w3.org/1999/xlink" content-type="arpha" xlink:type="simple">25B47807-FBBF-575A-8AAB-C2AEDE256403</object-id><label>Figure 15.</label><caption><p><italic><tp:taxon-name><tp:taxon-name-part taxon-name-part-type="genus" reg="Verbascum">Verbascum</tp:taxon-name-part> <tp:taxon-name-part taxon-name-part-type="species" reg="melhanense">melhanense</tp:taxon-name-part></tp:taxon-name></italic>. <bold>A.</bold> Habit; <bold>B.</bold> Filaments with two anterior anthers inserted decurrently and longitudinally and glabrous throughout their length (white arrow); <bold>C.</bold> Flowers and capsules (white arrow); <bold>D.</bold> Pedicel with glandular hairs (white arrow); <bold>E.</bold> Leaf. Photos by Ali Alzahrani.</p></caption><graphic xmlns:xlink="http://www.w3.org/1999/xlink" xlink:href="phytokeys-268-129_article-168267__-g015.jpg" position="float" orientation="portrait" xlink:type="simple" id="oo_1501840.jpg"><uri content-type="original_file" xlink:type="simple">https://binary.pensoft.net/fig/1501840</uri></graphic></fig></tp:treatment-sec><tp:treatment-sec sec-type="distribution" id="SECID0EFKAK"><title>Distribution in the Arabian Peninsula.</title><p>It is an endemic species to the Arabian Peninsula, which is known from Saudi Arabia in Al-Baha (King Khalid Road between Qilwah and Al-Baha, Heznah Road between Al-Makhwah and Baljurashi, and Wadi Turbah), Abha (Jabal Mna’a Tanomah, Al-Samma Road, Sinan Road between Al-Namas and Al-Majaradah, Raidah Sanctuary, Near Mahyar Park Tanomah, and Borma’a Road between Tanomah and Bariq), and Jizan (Jabal Fayfa, Jabal Habbes, and Jabal Al-Hasher), and from Yemen in Saada (Jabal Razih and Jabal Marran), Amran (Shaharah), Al-Mahwit (Jabal Melhan), Sana’a (Jabal Masar), and Hajjah (Jabal Nasira), southwestern Arabian Peninsula (Fig. <xref ref-type="fig" rid="F16">16</xref>).</p></tp:treatment-sec><tp:treatment-sec sec-type="ecology" id="SECID0ESNAK"><title>Ecology.</title><p><italic><tp:taxon-name><tp:taxon-name-part taxon-name-part-type="genus" reg="Verbascum">Verbascum</tp:taxon-name-part> <tp:taxon-name-part taxon-name-part-type="species" reg="melhanense">melhanense</tp:taxon-name-part></tp:taxon-name></italic> grows on mountain cliffs, terrace walls, rocky slopes, granite crevices, and wadi banks at altitudinal ranges from 1600 to 2600 m. Associated plants include <italic><tp:taxon-name><tp:taxon-name-part taxon-name-part-type="genus" reg="Coleus">Coleus</tp:taxon-name-part> <tp:taxon-name-part taxon-name-part-type="species" reg="barbatus">barbatus</tp:taxon-name-part></tp:taxon-name></italic> (Andrews) Benth. ex G.Don, <italic><tp:taxon-name><tp:taxon-name-part taxon-name-part-type="genus" reg="Commelina">Commelina</tp:taxon-name-part> <tp:taxon-name-part taxon-name-part-type="species" reg="forskaolii">forskaolii</tp:taxon-name-part></tp:taxon-name></italic> Vahl, <italic><tp:taxon-name><tp:taxon-name-part taxon-name-part-type="genus" reg="Crassula">Crassula</tp:taxon-name-part> <tp:taxon-name-part taxon-name-part-type="species" reg="schimperi">schimperi</tp:taxon-name-part></tp:taxon-name></italic> Fisch. &amp; C.A.Mey., <italic><tp:taxon-name><tp:taxon-name-part taxon-name-part-type="genus" reg="Cyperus">Cyperus</tp:taxon-name-part> <tp:taxon-name-part taxon-name-part-type="species" reg="cruentus">cruentus</tp:taxon-name-part></tp:taxon-name></italic> Rottb., <tp:taxon-name><tp:taxon-name-part taxon-name-part-type="genus" reg="Dodonaea">Dodonaea</tp:taxon-name-part> <tp:taxon-name-part taxon-name-part-type="species" reg="viscosa">viscosa</tp:taxon-name-part> <tp:taxon-name-part taxon-name-part-type="infraspecific-rank">subsp.</tp:taxon-name-part> <tp:taxon-name-part taxon-name-part-type="subspecies" reg="angustifolia">angustifolia</tp:taxon-name-part></tp:taxon-name> (L.f.) J.G.West, <italic><tp:taxon-name><tp:taxon-name-part taxon-name-part-type="genus" reg="Erigeron">Erigeron</tp:taxon-name-part> <tp:taxon-name-part taxon-name-part-type="species" reg="bonariensis">bonariensis</tp:taxon-name-part></tp:taxon-name></italic> L., <italic><tp:taxon-name><tp:taxon-name-part taxon-name-part-type="genus" reg="Ocimum">Ocimum</tp:taxon-name-part> <tp:taxon-name-part taxon-name-part-type="species" reg="serpyllifolium">serpyllifolium</tp:taxon-name-part></tp:taxon-name></italic> Forssk., <italic><tp:taxon-name><tp:taxon-name-part taxon-name-part-type="genus" reg="Oxalis">Oxalis</tp:taxon-name-part> <tp:taxon-name-part taxon-name-part-type="species" reg="corniculata">corniculata</tp:taxon-name-part></tp:taxon-name></italic> L., <italic><tp:taxon-name><tp:taxon-name-part taxon-name-part-type="genus" reg="Pelargonium">Pelargonium</tp:taxon-name-part> <tp:taxon-name-part taxon-name-part-type="species" reg="multibracteatum">multibracteatum</tp:taxon-name-part></tp:taxon-name></italic> Hochst. ex A.Rich., <italic><tp:taxon-name><tp:taxon-name-part taxon-name-part-type="genus" reg="Selaginella">Selaginella</tp:taxon-name-part> <tp:taxon-name-part taxon-name-part-type="species" reg="yemensis">yemensis</tp:taxon-name-part></tp:taxon-name></italic> (Sw.) Spring, <italic><tp:taxon-name><tp:taxon-name-part taxon-name-part-type="genus" reg="Solanum">Solanum</tp:taxon-name-part> <tp:taxon-name-part taxon-name-part-type="species" reg="incanum">incanum</tp:taxon-name-part></tp:taxon-name></italic> L., and <italic><tp:taxon-name><tp:taxon-name-part taxon-name-part-type="genus" reg="Withania">Withania</tp:taxon-name-part> <tp:taxon-name-part taxon-name-part-type="species" reg="somnifera">somnifera</tp:taxon-name-part></tp:taxon-name></italic> (L.) Dunal.</p></tp:treatment-sec><tp:treatment-sec sec-type="phenology" id="SECID0E6SAK"><title>Phenology.</title><p>Flowering and fruiting throughout year.</p><fig id="F16" position="float" orientation="portrait"><object-id xmlns:xlink="http://www.w3.org/1999/xlink" content-type="doi" xlink:type="simple">10.3897/phytokeys.268.168267.figure16</object-id><object-id xmlns:xlink="http://www.w3.org/1999/xlink" content-type="arpha" xlink:type="simple">DFC08B39-0A28-582F-85C2-CC940732CCC4</object-id><label>Figure 16.</label><caption><p>Distribution of <italic><tp:taxon-name><tp:taxon-name-part taxon-name-part-type="genus" reg="Verbascum">Verbascum</tp:taxon-name-part> <tp:taxon-name-part taxon-name-part-type="species" reg="melhanense">melhanense</tp:taxon-name-part></tp:taxon-name></italic> in the Arabian Peninsula.</p></caption><graphic xmlns:xlink="http://www.w3.org/1999/xlink" xlink:href="phytokeys-268-129_article-168267__-g016.jpg" position="float" orientation="portrait" xlink:type="simple" id="oo_1501841.jpg"><uri content-type="original_file" xlink:type="simple">https://binary.pensoft.net/fig/1501841</uri></graphic></fig></tp:treatment-sec><tp:treatment-sec sec-type="etymology" id="SECID0EGUAK"><title>Etymology.</title><p>The name refers to Jabal Melhan, known locally in Arabic as “Melḥan.”</p></tp:treatment-sec><tp:treatment-sec sec-type="material" id="SECID0ELUAK"><title>Specimens examined.</title><p><bold>Saudi Arabia.</bold> • <bold>Abha</bold>: Tanomah, about 15 km south of Al-Namas, 10 April 1977, <italic>I.S. Collenette 250</italic> (K); Tanomah, 15 km south of Al-Namas, Abha, 13 April 1979, <italic>I.S. Collenette 1360</italic> (K); between Al-Namas and Tanomah, Tanomah, 07 June 2000, <italic>Taku Miyazaki 000607II34</italic> (E [E00614718]); Aqabat Al-Samma to Wadi Al-Ouse, NW of Abha, 06 January 1981, <italic>A.K. Nasher IH153</italic> (E [E00066915]); Wadi Al-Ouse, Abha, 13 May 1981, <italic>I.S. Collenette 2692</italic> (E [E00066925]); Raidah Sanctuary, Abha, 09 February 2001, <italic>Taku Miyazaki 010209RI</italic> (E [E00614685]); Asir, above Abha, 1946, <italic>W. Thesiger</italic> s.n. (BM); Wadi Al-Ouse, 01 November 1987, <italic>S. Chaudhary 12315</italic> (RIY); Raidah Sanctuary, 21 June 1996, <italic>S. Chaudhary 15523</italic> (RIY); Raidah Sanctuary, 29 April 1998, <italic>T. Al-Turki</italic> &amp; <italic>I.S. Collenette 2610</italic> &amp; <italic>2550</italic> (KSU); Raidah Sanctuary, 21 May 1998, <italic>A. Alfarhan</italic> &amp; <italic>J. Thomas 4840</italic> (KSU); Raidah Sanctuary, 06 July 2007, <italic>A. Alfarhan</italic> &amp; <italic>J. Thomas 6272</italic> (KSU); Raidah Sanctuary, 21 May 1998, <italic>A. Alfarhan</italic> &amp; <italic>J. Thomas 6013</italic> (KSU). • <bold>Jizan</bold>: Jabal Fayfa, about 100 km NE of Jizan, 20 November 1981, <italic>I.S. Collenette 3164</italic> (E [E00066919], K); Jabal Fayfa, 20 November 1981, <italic>S. Chaudhary 998</italic> (RIY); Jabal Fayfa, Jizan, 06 March 1979, <italic>S. Chaudhary 6778</italic> (RIY); Jabal Habbes, near Bani Malik, Jazan, 26 January 2002, <italic>T. Al-Turki</italic> &amp; <italic>J. Thomas 20383</italic> (KSU); Jabal Fayfa, 19 January 1995, <italic>M. Ibrahim 1827</italic> (KSU). • <bold>Al-Baha</bold>: King Khalid Road, NW of Al-Baha, 15 May 1992, <italic>I.S. Collenette 8227</italic> (E [E01000559], K); King Khalid Road between Qilwah and Al-Baha, 13 March 2021, <italic>A. Alzahrani 164</italic> (MUZ).</p><p><bold>Yemen.</bold> • <bold>Sana’a</bold>: Über Menacha, 23 February 1889, <italic>G. Schweinfurth 1561</italic> (K); Jabal Masar, Haraz, 08 June 1979, <italic>J.R.I. Wood 2835</italic> (BM, E [E00066924], K). • <bold>Al-Mahwit</bold>: Jabal Melhan, 15 June 1979, <italic>J.R.I. Wood 2864</italic> (K). <bold>Amran</bold>: Shaharah, 13 November 1981, <italic>J.R.I. Wood 3384</italic> (BM, K). • <bold>Saada</bold>: Jabal Marran, 31 October 1979, <italic>J.R.I. Wood 3036</italic> (K). • <bold>Hajjah</bold>: Jabal Nasira, 08 October 1982, <italic>K. Muller-Hohenstein</italic> &amp; <italic>U. Deil 705</italic> (E [E00066913]).</p></tp:treatment-sec><tp:treatment-sec sec-type="notes" id="SECID0EGZAK"><title>Notes.</title><p><italic><tp:taxon-name><tp:taxon-name-part taxon-name-part-type="genus" reg="Verbascum">Verbascum</tp:taxon-name-part> <tp:taxon-name-part taxon-name-part-type="species" reg="melhanense">melhanense</tp:taxon-name-part></tp:taxon-name></italic> is morphologically similar to <italic><tp:taxon-name><tp:taxon-name-part taxon-name-part-type="genus" reg="Verbascum">V.</tp:taxon-name-part> <tp:taxon-name-part taxon-name-part-type="species" reg="bottae">bottae</tp:taxon-name-part></tp:taxon-name></italic> (see under the latter), but phylogenetic analyses (<xref ref-type="bibr" rid="B3">Alzahrani et al. 2024</xref>) support its recognition as a distinct species.</p><p>The original material of this species cited by <xref ref-type="bibr" rid="B42">Murbeck (1925)</xref> includes the collection <italic>Schweinfurth 1561</italic> from Yemen. Among the available duplicates, the specimen at K is the most complete and best preserved and matches the protologue in all diagnostic characters. To ensure nomenclatural stability, the specimen at K is designated here as the lectotype.</p></tp:treatment-sec><ref-list><ref id="B3"><mixed-citation xmlns:xlink="http://www.w3.org/1999/xlink" xlink:type="simple"><person-group><name name-style="western"><surname>Alzahrani</surname><given-names>AM</given-names></name><name name-style="western"><surname>Brehm</surname><given-names>JM</given-names></name><name name-style="western"><surname>Ghazanfar</surname><given-names>SA</given-names></name><name name-style="western"><surname>Maxted</surname><given-names>N</given-names></name></person-group> (<year>2024</year>) <article-title>DNA barcoding of the genus <italic><tp:taxon-name><tp:taxon-name-part taxon-name-part-type="genus">Verbascum</tp:taxon-name-part></tp:taxon-name></italic> (<tp:taxon-name><tp:taxon-name-part taxon-name-part-type="family">Scrophulariaceae</tp:taxon-name-part></tp:taxon-name>) in the Arabian Peninsula.</article-title><source>Taxon</source><volume>73</volume>(<issue>2</issue>): <fpage>547</fpage>–<lpage>555</lpage>. <ext-link xlink:href="10.1002/tax.13156" ext-link-type="doi" xlink:type="simple">https://doi.org/10.1002/tax.13156</ext-link></mixed-citation></ref><ref id="B42"><mixed-citation xmlns:xlink="http://www.w3.org/1999/xlink" xlink:type="simple"><person-group><name name-style="western"><surname>Murbeck</surname><given-names>S</given-names></name></person-group> (<year>1925</year>) <article-title>Monographie der Gattung <italic><tp:taxon-name><tp:taxon-name-part taxon-name-part-type="genus">Celsia</tp:taxon-name-part></tp:taxon-name></italic>. Acta Universitatis Lundensis.</article-title><source>Sectio I, Theologica, Juridica, Humaniora</source><volume>22</volume>: <fpage>1</fpage>–<lpage>20</lpage>.</mixed-citation></ref></ref-list></tp:taxon-treatment>
