# Supplementary material for: ﻿Taxonomic revision of genus Verbascum (Scrophulariaceae) in the Arabian Peninsula
Source: PhytoKeys. 2025 Dec 29;268:129–81. doi: 10.3897/phytokeys.268.168267 (PMC12771002; doi:10.3897/phytokeys.268.168267)
Supplement: XML Treatment for Verbascum omanense [file phytokeys.268.168267-treatment15.xml]

<!DOCTYPE tp:taxon-treatment
  PUBLIC "-//TaxonX//DTD Taxonomic Treatment Publishing DTD v0 20100105//EN" "tax-treatment-NSO.dtd">
<tp:taxon-treatment xmlns:tp="http://www.plazi.org/taxpub"><tp:treatment-meta><kwd-group><label>Taxon classification</label><kwd>
                <named-content content-type="kingdom">Plantae</named-content>
              </kwd><kwd>
                <named-content content-type="order">Lamiales</named-content>
              </kwd><kwd>
                <named-content content-type="family">Scrophulariaceae</named-content>
              </kwd></kwd-group><mixed-citation publication-type="journal"><person-group><name><surname>Alzahrani</surname><given-names>Ali Mohammed</given-names></name><name><surname>Magos Brehm</surname><given-names>Joana</given-names></name><name><surname>Ghazanfar</surname><given-names>Shahina A.</given-names></name><name><surname>Maxted</surname><given-names>Nigel</given-names></name></person-group><article-title>﻿Taxonomic revision of genus <italic><tp:taxon-name><tp:taxon-name-part taxon-name-part-type="genus" reg="Verbascum">Verbascum</tp:taxon-name-part></tp:taxon-name></italic> (<tp:taxon-name><tp:taxon-name-part taxon-name-part-type="family">Scrophulariaceae</tp:taxon-name-part></tp:taxon-name>) in the Arabian Peninsula</article-title><source>PhytoKeys</source><day>29</day><month>12</month><year>2025</year><volume>268</volume><fpage>129</fpage><lpage>181</lpage><pub-id pub-id-type="doi">10.3897/phytokeys.268.168267</pub-id></mixed-citation></tp:treatment-meta><tp:nomenclature><label>﻿9.</label><tp:taxon-name><object-id xmlns:xlink="http://www.w3.org/1999/xlink" content-type="arpha" xlink:type="simple">C52935EA-5F28-51F8-99A5-69D5924569C5</object-id>
              <tp:taxon-name-part taxon-name-part-type="genus" reg="Verbascum">Verbascum</tp:taxon-name-part>
              <tp:taxon-name-part taxon-name-part-type="species" reg="omanense">omanense</tp:taxon-name-part>
            </tp:taxon-name><tp:taxon-authority>Huber-Morath, Candollea 39(1): 320 (1984)</tp:taxon-authority><xref ref-type="fig" rid="F17">Fig. 17</xref></tp:nomenclature><tp:treatment-sec sec-type="material" id="SECID0EJ3AK"><title>Type.</title><p>Oman, Bitinah, Hibra, 10 km N of Nakhl, 2 March 1980, <italic>J.R. Edmondson 3202</italic> (holotype E [E00066934], isotype ON).</p></tp:treatment-sec><tp:treatment-sec sec-type="description" id="SECID0ER3AK"><title>Description.</title><p>Biennial herb, yellowish green, simple, or usually branched from above, up to 1.5 m tall. <bold><italic>Indumentum</italic></bold> sparse glandular and stellate hairs above, and dense tomentose with stellate hairs below. <bold><italic>Stems</italic></bold> erect, robust, terete. <bold><italic>Basal leaves</italic></bold> rosette, oblong to obovate-oblong, 10–20 × 2–6 cm, apex acute or obtuse, base obtuse, margins undulate or lobed-crenate, lamina darkish or yellowish green with sparse stellate hairs above and dense tomentose with stellate hairs below; petiole 1.5–6 cm. <bold><italic>Cauline leaves</italic></bold> obovate-oblong, 3–6 × 1–3 cm, apex acute, base cordate; sessile or petiole up to 0.5 cm. <bold><italic>Inflorescence</italic></bold> panicle; one or clusters of 2–4 flowers in the axil of bracts. <bold><italic>Upper bracts</italic></bold> ovate, 2–3 mm, acute or acuminate. <bold><italic>Lower bracts</italic></bold> ovate-triangular to lanceolate-triangular, 10–40 mm, acute or mucronate. <bold><italic>Pedicel</italic></bold> covered with sparse glandular and stellate hairs up to 5 mm long. <bold><italic>Bracteoles</italic></bold> present, ovate-triangular to lanceolate-triangular, acute. <bold><italic>Calyx</italic></bold> 3–4 mm, lobes ovate-oblong, acute, sparse glandular and stellate. <bold><italic>Corolla</italic></bold> 15–20 mm across, yellow, with pellucid glands, tubeless, glabrous inside, sparse glandular and stellate hairs outside. <bold><italic>Stamens</italic></bold> five, 4–6 mm long. <bold><italic>Filaments</italic></bold> orange with violet-whitish hairs, with hairs up to anthers. <bold><italic>Anthers</italic></bold> all reniform. <bold><italic>Ovary</italic></bold> globose-ovoid, dense tomentose with stellate hairs. <bold><italic>Style</italic></bold> up to 7 mm long, filiform, green. <bold><italic>Stigma</italic></bold> capitate. <bold><italic>Capsule</italic></bold> 4–5 × 2–3 mm, globose-ovoid, dense tomentose with stellate hairs. <bold><italic>Seeds</italic></bold> bothrospermous.</p></tp:treatment-sec><tp:treatment-sec sec-type="distribution" id="SECID0EQABK"><title>Distribution in the Arabian Peninsula.</title><p>It is an endemic species to the Arabian Peninsula, which is known from Oman in Muscat (Wadi Al Khawd), Al Batinah South (Al Khadra, Hibra, Nakhl, Wadi Abyad, and Wadi Beni Auf), Ash Sharqiyah North (Wadi Dawqah), Ad Dakhiliyah (Jabal Al Halla, Wadi Al Mahil, and Wadi Samail), Al Buraymi (Wadi Rayy), Al Batinah North (Wadi Fizh), and from the United Arab Emirates in Hatta (Wadi Jeema), northeast Oman, and the UAE (Fig. <xref ref-type="fig" rid="F18">18</xref>).</p></tp:treatment-sec><tp:treatment-sec sec-type="ecology" id="SECID0E5BBK"><title>Ecology.</title><p><italic><tp:taxon-name><tp:taxon-name-part taxon-name-part-type="genus" reg="Verbascum">Verbascum</tp:taxon-name-part> <tp:taxon-name-part taxon-name-part-type="species" reg="omanense">omanense</tp:taxon-name-part></tp:taxon-name></italic> grows in abandoned or date gardens, roadsides, and rocky wadi beds at altitudes ranging from 100 to 800 m. Associated plants include <tp:taxon-name><tp:taxon-name-part taxon-name-part-type="genus" reg="Dodonaea">Dodonaea</tp:taxon-name-part> <tp:taxon-name-part taxon-name-part-type="species" reg="viscosa">viscosa</tp:taxon-name-part> <tp:taxon-name-part taxon-name-part-type="infraspecific-rank">subsp.</tp:taxon-name-part> <tp:taxon-name-part taxon-name-part-type="subspecies" reg="angustifolia">angustifolia</tp:taxon-name-part></tp:taxon-name> (L.f.) J.G.West, <italic><tp:taxon-name><tp:taxon-name-part taxon-name-part-type="genus" reg="Ficus">Ficus</tp:taxon-name-part> <tp:taxon-name-part taxon-name-part-type="species" reg="palmata">palmata</tp:taxon-name-part></tp:taxon-name></italic> Forssk., <italic><tp:taxon-name><tp:taxon-name-part taxon-name-part-type="genus" reg="Salix">Salix</tp:taxon-name-part> <tp:taxon-name-part taxon-name-part-type="species" reg="acmophylla">acmophylla</tp:taxon-name-part></tp:taxon-name></italic> Boiss., and <italic><tp:taxon-name><tp:taxon-name-part taxon-name-part-type="genus" reg="Zygophyllum">Zygophyllum</tp:taxon-name-part> <tp:taxon-name-part taxon-name-part-type="species" reg="indicum">indicum</tp:taxon-name-part></tp:taxon-name></italic> (Burm.f.) Christenh. &amp; Byng.</p><fig id="F17" position="float" orientation="portrait"><object-id xmlns:xlink="http://www.w3.org/1999/xlink" content-type="doi" xlink:type="simple">10.3897/phytokeys.268.168267.figure17</object-id><object-id xmlns:xlink="http://www.w3.org/1999/xlink" content-type="arpha" xlink:type="simple">6F1524B9-F2A4-5F9F-87C0-AF6ADF3207E7</object-id><label>Figure 17.</label><caption><p><italic><tp:taxon-name><tp:taxon-name-part taxon-name-part-type="genus" reg="Verbascum">Verbascum</tp:taxon-name-part> <tp:taxon-name-part taxon-name-part-type="species" reg="omanense">omanense</tp:taxon-name-part></tp:taxon-name></italic>. <bold>A.</bold> Habit; <bold>B.</bold> Leaf; <bold>C.</bold> Flowers with five stamens (white arrow). Photos: <bold>A.</bold> By Saif Al Hatmi; <bold>B, C.</bold> By Salim Al Rahbi.</p></caption><graphic xmlns:xlink="http://www.w3.org/1999/xlink" xlink:href="phytokeys-268-129_article-168267__-g017.jpg" position="float" orientation="portrait" xlink:type="simple" id="oo_1501842.jpg"><uri content-type="original_file" xlink:type="simple">https://binary.pensoft.net/fig/1501842</uri></graphic></fig></tp:treatment-sec><tp:treatment-sec sec-type="phenology" id="SECID0EVFBK"><title>Phenology.</title><p>Flowering and fruiting from February to September.</p></tp:treatment-sec><tp:treatment-sec sec-type="etymology" id="SECID0EEGBK"><title>Etymology.</title><p>The name refers to its occurrence in Oman.</p></tp:treatment-sec><tp:treatment-sec sec-type="material" id="SECID0EJGBK"><title>Specimens examined.</title><p><bold>Oman.</bold> • <bold>Al Batinah South</bold>: Al Khadrah, Oasis NE of Buraimi, 23 June 1984, <italic>R.A. Western 655</italic> (E [E00066932]); Hibra, 14 February 1979, <italic>R.P. Whitcombe 472</italic> (E [E00219515], ON); Hibra, near Nakhl, 05 April 1985, <italic>M.D. Gallagher 7487/11</italic> (E [E00066935], ON); Bitinah, Hibra, 10 km N of Nakhl, 02 March 1980, <italic>J.R. Edmondson 3202</italic> (E [E00066934], ON); 1.7 km before Al Thowarah Garden on main road through Nakhl, 23 May 1992, <italic>H.D.V. Prendergast 522</italic> (K, ON); between Al Khod and Nakl, 20 February 2006, <italic>A. Patzelt 2350</italic> (OBG); Wadi Abyad, 24 March 1995, <italic>D. Coshey 274</italic> (ON); Hamiyat al mand, Zammah, Wadi Beni Awf, 20 km S of Rustaq, 11 March 1997, <italic>DHI 278</italic> (ON); Nakhl, 16 March 1995, <italic>D. Coshey 154</italic> (ON); near Wadi Taww to Nakhal Village, 29 June 2021, <italic>A. Alzahrani 191</italic> (MUZ). • <bold>Ash Sharqiyah North</bold>: Northern, Wadi Dawqah, Sharqiyah, 16 April 1993, <italic>I. McLeish 1750</italic> (E [E00128420], ON). • <bold>Ad Dakhiliyah</bold>: W. Hajar mts, 12 km from Kahanat to Rahbah, E. side of Jabal Al Halla, 14 March 1980, <italic>J.R. Edmondson 3399</italic> (E [E00066931]); Wadi Mahil, below Jabal Mahil, S of Sumail, 03 March 1976, <italic>A. Radcliffe-Smith 3766</italic> (K, ON); Wadi Sumail, 03 February 1985, <italic>R.E. Ash 213</italic> (ON); vicinity of Samail, 20 April 1975, <italic>J.P. Mandaville 6694</italic> (BM); vicinity of Samail, 20 April 1975, <italic>J.P. Mandaville 6693</italic> (BM); <italic>Mrs Bovey 69</italic> (BM). • <bold>Al Buraymi</bold>: Wadi Rayy, between Mahdah and Hatta, NE of Buraimi, 04 April 1990, <italic>R.A. Western 1197</italic> (E [E00066933]). • <bold>Al Batinah North</bold>: Wadi Fizh, near Zaymi in mountains NW of Sohar, 08 April 1994, <italic>K.</italic> &amp; <italic>CJN. Roberts &amp; M.D. Gallagher 8598</italic> (E [E00712454], ON). • <bold>Muscat</bold>: Wadi Al Khawd, 14 July 2021, <italic>A. Alzahrani 193</italic> (MUZ).</p><fig id="F18" position="float" orientation="portrait"><object-id xmlns:xlink="http://www.w3.org/1999/xlink" content-type="doi" xlink:type="simple">10.3897/phytokeys.268.168267.figure18</object-id><object-id xmlns:xlink="http://www.w3.org/1999/xlink" content-type="arpha" xlink:type="simple">15014BE3-4C73-5079-ADD3-DAA4E5FE6B19</object-id><label>Figure 18.</label><caption><p>Distribution of <italic><tp:taxon-name><tp:taxon-name-part taxon-name-part-type="genus" reg="Verbascum">Verbascum</tp:taxon-name-part> <tp:taxon-name-part taxon-name-part-type="species" reg="omanense">omanense</tp:taxon-name-part></tp:taxon-name></italic> in the Arabian Peninsula.</p></caption><graphic xmlns:xlink="http://www.w3.org/1999/xlink" xlink:href="phytokeys-268-129_article-168267__-g018.jpg" position="float" orientation="portrait" xlink:type="simple" id="oo_1501843.jpg"><uri content-type="original_file" xlink:type="simple">https://binary.pensoft.net/fig/1501843</uri></graphic></fig><p><bold>United Arab Emirates.</bold> • <bold>Hatta</bold>: Wadi Jeema, Hatta Town, 17 March 1986, <italic>J.N.B. Brown 905</italic> (E [E00066936]).</p></tp:treatment-sec><tp:treatment-sec sec-type="notes" id="SECID0EEKBK"><title>Notes.</title><p><italic><tp:taxon-name><tp:taxon-name-part taxon-name-part-type="genus" reg="Verbascum">Verbascum</tp:taxon-name-part> <tp:taxon-name-part taxon-name-part-type="species" reg="omanense">omanense</tp:taxon-name-part></tp:taxon-name></italic> is restricted to the foothills of the Hajar Mountains in Oman and the UAE. It exhibits considerable variation in leaf, bract, and bracteole morphology, sometimes overlapping with <italic><tp:taxon-name><tp:taxon-name-part taxon-name-part-type="genus" reg="Verbascum">V.</tp:taxon-name-part> <tp:taxon-name-part taxon-name-part-type="species" reg="sinaiticum">sinaiticum</tp:taxon-name-part></tp:taxon-name></italic>. However, <italic><tp:taxon-name><tp:taxon-name-part taxon-name-part-type="genus" reg="Verbascum">V.</tp:taxon-name-part> <tp:taxon-name-part taxon-name-part-type="species" reg="omanense">omanense</tp:taxon-name-part></tp:taxon-name></italic> differs in having glandular hairs, a less dense tomentose indumentum above, a glabrous corolla with glandular-stellate hairs externally, and a globose-ovoid capsule. Phylogenetic analyses (<xref ref-type="bibr" rid="B3">Alzahrani et al. 2024</xref>) support its recognition as a distinct species.</p></tp:treatment-sec><ref-list><ref id="B3"><mixed-citation xmlns:xlink="http://www.w3.org/1999/xlink" xlink:type="simple"><person-group><name name-style="western"><surname>Alzahrani</surname><given-names>AM</given-names></name><name name-style="western"><surname>Brehm</surname><given-names>JM</given-names></name><name name-style="western"><surname>Ghazanfar</surname><given-names>SA</given-names></name><name name-style="western"><surname>Maxted</surname><given-names>N</given-names></name></person-group> (<year>2024</year>) <article-title>DNA barcoding of the genus <italic><tp:taxon-name><tp:taxon-name-part taxon-name-part-type="genus">Verbascum</tp:taxon-name-part></tp:taxon-name></italic> (<tp:taxon-name><tp:taxon-name-part taxon-name-part-type="family">Scrophulariaceae</tp:taxon-name-part></tp:taxon-name>) in the Arabian Peninsula.</article-title><source>Taxon</source><volume>73</volume>(<issue>2</issue>): <fpage>547</fpage>–<lpage>555</lpage>. <ext-link xlink:href="10.1002/tax.13156" ext-link-type="doi" xlink:type="simple">https://doi.org/10.1002/tax.13156</ext-link></mixed-citation></ref></ref-list></tp:taxon-treatment>
