# Supplementary material for: ﻿Taxonomic revision of genus Verbascum (Scrophulariaceae) in the Arabian Peninsula
Source: PhytoKeys. 2025 Dec 29;268:129–81. doi: 10.3897/phytokeys.268.168267 (PMC12771002; doi:10.3897/phytokeys.268.168267)
Supplement: XML Treatment for Verbascum sarawaticum [file phytokeys.268.168267-treatment16.xml]

<!DOCTYPE tp:taxon-treatment
  PUBLIC "-//TaxonX//DTD Taxonomic Treatment Publishing DTD v0 20100105//EN" "tax-treatment-NSO.dtd">
<tp:taxon-treatment xmlns:tp="http://www.plazi.org/taxpub"><tp:treatment-meta><kwd-group><label>Taxon classification</label><kwd>
                <named-content content-type="kingdom">Plantae</named-content>
              </kwd><kwd>
                <named-content content-type="order">Lamiales</named-content>
              </kwd><kwd>
                <named-content content-type="family">Scrophulariaceae</named-content>
              </kwd></kwd-group><mixed-citation publication-type="journal"><person-group><name><surname>Alzahrani</surname><given-names>Ali Mohammed</given-names></name><name><surname>Magos Brehm</surname><given-names>Joana</given-names></name><name><surname>Ghazanfar</surname><given-names>Shahina A.</given-names></name><name><surname>Maxted</surname><given-names>Nigel</given-names></name></person-group><article-title>﻿Taxonomic revision of genus <italic><tp:taxon-name><tp:taxon-name-part taxon-name-part-type="genus" reg="Verbascum">Verbascum</tp:taxon-name-part></tp:taxon-name></italic> (<tp:taxon-name><tp:taxon-name-part taxon-name-part-type="family">Scrophulariaceae</tp:taxon-name-part></tp:taxon-name>) in the Arabian Peninsula</article-title><source>PhytoKeys</source><day>29</day><month>12</month><year>2025</year><volume>268</volume><fpage>129</fpage><lpage>181</lpage><pub-id pub-id-type="doi">10.3897/phytokeys.268.168267</pub-id></mixed-citation></tp:treatment-meta><tp:nomenclature><label>﻿10.</label><tp:taxon-name><object-id xmlns:xlink="http://www.w3.org/1999/xlink" content-type="arpha" xlink:type="simple">FAF17B56-A602-5799-BAD7-B31D4610F30C</object-id>
              <tp:taxon-name-part taxon-name-part-type="genus" reg="Verbascum">Verbascum</tp:taxon-name-part>
              <tp:taxon-name-part taxon-name-part-type="species" reg="sarawaticum">sarawaticum</tp:taxon-name-part>
              <object-id xmlns:xlink="http://www.w3.org/1999/xlink" content-type="ipni" xlink:type="simple">urn:lsid:ipni.org:names:77374374-1</object-id>
            </tp:taxon-name><tp:taxon-authority>A.Alzahrani</tp:taxon-authority><tp:taxon-status xmlns:xlink="http://www.w3.org/1999/xlink" xlink:type="simple">sp. nov.</tp:taxon-status><xref ref-type="fig" rid="F19">Figs 19</xref><xref ref-type="fig" rid="F20">, 20</xref></tp:nomenclature><tp:treatment-sec sec-type="remarks" id="SECID0E3NBK"><title>Remarks.</title><p><italic><tp:taxon-name><tp:taxon-name-part taxon-name-part-type="genus" reg="Verbascum">Verbascum</tp:taxon-name-part> <tp:taxon-name-part taxon-name-part-type="species" reg="sarawaticum">sarawaticum</tp:taxon-name-part></tp:taxon-name></italic> resembles <italic><tp:taxon-name><tp:taxon-name-part taxon-name-part-type="genus" reg="Verbascum">V.</tp:taxon-name-part> <tp:taxon-name-part taxon-name-part-type="species" reg="yemense">yemense</tp:taxon-name-part></tp:taxon-name></italic> by its indumentum glabrescent or sparse stellate hairs above and dense stellate hairs below, but differs in its growth life biennial (versus perennial), many-branched stems from the base (versus branched from above), basal leaves elliptic-lanceolate (versus oblong to oblong-lanceolate), calyx lobes oblong (versus linear), corolla with pellucid glands (versus without pellucid glands), corolla with sparse ciliated hairs inside (versus glabrous inside), filaments with whitish hairs (versus yellowish hairs), and capsule ovoid (versus ellipsoid-ovoid).</p><fig id="F19" position="float" orientation="portrait"><object-id xmlns:xlink="http://www.w3.org/1999/xlink" content-type="doi" xlink:type="simple">10.3897/phytokeys.268.168267.figure19</object-id><object-id xmlns:xlink="http://www.w3.org/1999/xlink" content-type="arpha" xlink:type="simple">818594A7-543E-506E-BD4E-EA3F726D25DC</object-id><label>Figure 19.</label><caption><p><italic><tp:taxon-name><tp:taxon-name-part taxon-name-part-type="genus" reg="Verbascum">Verbascum</tp:taxon-name-part> <tp:taxon-name-part taxon-name-part-type="species" reg="sarawaticum">sarawaticum</tp:taxon-name-part></tp:taxon-name></italic>. <bold>A.</bold> Habit with many-branched stems from the base; <bold>B.</bold> Leaf; <bold>C.</bold> Flower with five stamens, fila ments with two anterior filaments glabrous near the apex; <bold>D.</bold> Flower, calyx, and upper bract covered with sparse stellate hairs; <bold>E.</bold> Capsule. All parts from <italic>I.S. Collenette 2650</italic>. Drawn by Suhair Almalki.</p></caption><graphic xmlns:xlink="http://www.w3.org/1999/xlink" xlink:href="phytokeys-268-129_article-168267__-g019.jpg" position="float" orientation="portrait" xlink:type="simple" id="oo_1501844.jpg"><uri content-type="original_file" xlink:type="simple">https://binary.pensoft.net/fig/1501844</uri></graphic></fig></tp:treatment-sec><tp:treatment-sec sec-type="material" id="SECID0EXQBK"><title>Type.</title><p>Saudi Arabia, Al-Baha, Red Mountain, 50 km S of Baljurashi, 10 May 1981, <italic>I.S. Collenette 2650</italic> (holotype K).</p><fig id="F20" position="float" orientation="portrait"><object-id xmlns:xlink="http://www.w3.org/1999/xlink" content-type="doi" xlink:type="simple">10.3897/phytokeys.268.168267.figure20</object-id><object-id xmlns:xlink="http://www.w3.org/1999/xlink" content-type="arpha" xlink:type="simple">CB80F8B9-7F77-56D0-83BC-C6EB9DDF64A1</object-id><label>Figure 20.</label><caption><p><italic><tp:taxon-name><tp:taxon-name-part taxon-name-part-type="genus" reg="Verbascum">Verbascum</tp:taxon-name-part> <tp:taxon-name-part taxon-name-part-type="species" reg="sarawaticum">sarawaticum</tp:taxon-name-part></tp:taxon-name></italic>. <bold>A.</bold> Habit and capsule (white arrow); <bold>B.</bold> Flowers with five stamens and filaments with whitish hairs; <bold>C.</bold> Leaf; <bold>D.</bold> Sparse stellate hairs on the outer surface of the calyx and corolla (white arrows). Photos by Ali Alzahrani.</p></caption><graphic xmlns:xlink="http://www.w3.org/1999/xlink" xlink:href="phytokeys-268-129_article-168267__-g020.jpg" position="float" orientation="portrait" xlink:type="simple" id="oo_1501845.jpg"><uri content-type="original_file" xlink:type="simple">https://binary.pensoft.net/fig/1501845</uri></graphic></fig></tp:treatment-sec><tp:treatment-sec sec-type="description" id="SECID0E1SBK"><title>Description.</title><p>Biennial herb, yellowish green, simple, or very branched from the base, up to 1 m tall. <bold><italic>Indumentum</italic></bold> glabrescent or sparse stellate hairs above and dense stellate hairs below. <bold><italic>Stems</italic></bold> erect, terete. <bold><italic>Basal leaves</italic></bold> rosette, elliptic-lanceolate, 2–15 × 1.5–6 cm, apex obtuse, base obtuse or cuneate, margins crenate-repand, lamina whitish green with dense stellate hairs; petiole 2–5 cm. <bold><italic>Cauline leaves</italic></bold> lanceolate, 1.5–2 × 0.5–1 cm, apex acute, base cuneate; sessile. <bold><italic>Inflorescence</italic></bold> racemose forming panicle; one or clusters of 2–3 flowers in the axil of bracts. <bold><italic>Upper bracts</italic></bold> linear, 2–3 mm, mucronate. <bold><italic>Lower bracts</italic></bold> lanceolate, 10–15 mm, acute. <bold><italic>Pedicel</italic></bold> glabrescent or sparse stellate hairs up to 3 mm long. <bold><italic>Bracteoles</italic></bold> absent. <bold><italic>Calyx</italic></bold> 3–4 mm, lobes oblong, mucronate, sparse stellate hairs. <bold><italic>Corolla</italic></bold> 15–20 mm across, yellow with red marks in the throat, with pellucid glands, tube up to 1 mm, sparse ciliated hairs inside, sparse stellate hairs outside. <bold><italic>Stamens</italic></bold> five, 3–5 mm long. <bold><italic>Filaments</italic></bold> orange with whitish hairs, two anterior glabrous near the apex, three posteriors with hairs up to anthers. <bold><italic>Anthers</italic></bold> all reniform. <bold><italic>Ovary</italic></bold> ovoid, dense stellate hairs. <bold><italic>Style</italic></bold> up to 7 mm long, filiform, green. <bold><italic>Stigma</italic></bold> spatulate. <bold><italic>Capsule</italic></bold> 4–6 × 2–4 mm, ovoid, sparse stellate hairs. <bold><italic>Seeds</italic></bold> 0.7–0.8 × 0.4–0.5 mm, brownish, oblong, bothrospermous.</p></tp:treatment-sec><tp:treatment-sec sec-type="distribution" id="SECID0EMVBK"><title>Distribution in the Arabian Peninsula.</title><p>It is an endemic species to Saudi Arabia, which is known from Al-Baha (Red Mountain in Baljurashi) and Taif (near Al-Hada palm, Al-Hada), southwestern Saudi Arabia (Fig. <xref ref-type="fig" rid="F21">21</xref>).</p></tp:treatment-sec><tp:treatment-sec sec-type="ecology" id="SECID0E6VBK"><title>Ecology.</title><p><italic><tp:taxon-name><tp:taxon-name-part taxon-name-part-type="genus" reg="Verbascum">Verbascum</tp:taxon-name-part> <tp:taxon-name-part taxon-name-part-type="species" reg="sarawaticum">sarawaticum</tp:taxon-name-part></tp:taxon-name></italic> grows on granite rubbles and roadsides at altitudinal ranges from 1600 to 1980 m. Associated plants include <italic><tp:taxon-name><tp:taxon-name-part taxon-name-part-type="genus" reg="Aizoon">Aizoon</tp:taxon-name-part> <tp:taxon-name-part taxon-name-part-type="species" reg="canariense">canariense</tp:taxon-name-part></tp:taxon-name></italic> L., <italic><tp:taxon-name><tp:taxon-name-part taxon-name-part-type="genus" reg="Blepharis">Blepharis</tp:taxon-name-part> <tp:taxon-name-part taxon-name-part-type="species" reg="edulis">edulis</tp:taxon-name-part></tp:taxon-name></italic> (Forssk.) Pers., <italic><tp:taxon-name><tp:taxon-name-part taxon-name-part-type="genus" reg="Campanula">Campanula</tp:taxon-name-part> <tp:taxon-name-part taxon-name-part-type="species" reg="edulis">edulis</tp:taxon-name-part></tp:taxon-name></italic> Forssk., <italic><tp:taxon-name><tp:taxon-name-part taxon-name-part-type="genus" reg="Commicarpus">Commicarpus</tp:taxon-name-part> <tp:taxon-name-part taxon-name-part-type="species" reg="grandiflorus">grandiflorus</tp:taxon-name-part></tp:taxon-name></italic> (A.Rich.) Standl., <italic><tp:taxon-name><tp:taxon-name-part taxon-name-part-type="genus" reg="Fumaria">Fumaria</tp:taxon-name-part> <tp:taxon-name-part taxon-name-part-type="species" reg="abyssinica">abyssinica</tp:taxon-name-part></tp:taxon-name></italic> Hammar, <italic><tp:taxon-name><tp:taxon-name-part taxon-name-part-type="genus" reg="Juniperus">Juniperus</tp:taxon-name-part> <tp:taxon-name-part taxon-name-part-type="species" reg="procera">procera</tp:taxon-name-part></tp:taxon-name></italic> Hochst. ex Endl., <italic><tp:taxon-name><tp:taxon-name-part taxon-name-part-type="genus" reg="Osteospermum">Osteospermum</tp:taxon-name-part> <tp:taxon-name-part taxon-name-part-type="species" reg="vaillantii">vaillantii</tp:taxon-name-part></tp:taxon-name></italic> (Decne.) Norl., <italic><tp:taxon-name><tp:taxon-name-part taxon-name-part-type="genus" reg="Rumex">Rumex</tp:taxon-name-part> <tp:taxon-name-part taxon-name-part-type="species" reg="vesicarius">vesicarius</tp:taxon-name-part></tp:taxon-name></italic> L., and <italic><tp:taxon-name><tp:taxon-name-part taxon-name-part-type="genus" reg="Solanum">Solanum</tp:taxon-name-part> <tp:taxon-name-part taxon-name-part-type="species" reg="incanum">incanum</tp:taxon-name-part></tp:taxon-name></italic> L.</p><fig id="F21" position="float" orientation="portrait"><object-id xmlns:xlink="http://www.w3.org/1999/xlink" content-type="doi" xlink:type="simple">10.3897/phytokeys.268.168267.figure21</object-id><object-id xmlns:xlink="http://www.w3.org/1999/xlink" content-type="arpha" xlink:type="simple">665CA41F-9D01-5C89-B1CD-56685F901499</object-id><label>Figure 21.</label><caption><p>Distribution of <italic><tp:taxon-name><tp:taxon-name-part taxon-name-part-type="genus" reg="Verbascum">Verbascum</tp:taxon-name-part> <tp:taxon-name-part taxon-name-part-type="species" reg="sarawaticum">sarawaticum</tp:taxon-name-part></tp:taxon-name></italic> in the Arabian Peninsula.</p></caption><graphic xmlns:xlink="http://www.w3.org/1999/xlink" xlink:href="phytokeys-268-129_article-168267__-g021.jpg" position="float" orientation="portrait" xlink:type="simple" id="oo_1501846.jpg"><uri content-type="original_file" xlink:type="simple">https://binary.pensoft.net/fig/1501846</uri></graphic></fig></tp:treatment-sec><tp:treatment-sec sec-type="phenology" id="SECID0E41BK"><title>Phenology.</title><p>Flowering and fruiting from March to August.</p></tp:treatment-sec><tp:treatment-sec sec-type="etymology" id="SECID0EM2BK"><title>Etymology.</title><p>The name refers to the Sarawat Mountains, known locally in Arabic as “Sarawat.”</p></tp:treatment-sec><tp:treatment-sec sec-type="material" id="SECID0ER2BK"><title>Specimens examined.</title><p><bold>Saudi Arabia.</bold> • <bold>Al-Baha</bold>: Red Mountain, 50 km S of Baljurashi, 10 May 1981, <italic>I.S. Collenette 2650</italic> (holo. K). • <bold>Taif</bold>: Al-Hada, 22 March 2005, <italic>A. Alfarhan, T. Al-Turki</italic> &amp; <italic>J. Thomas 4610</italic> (KSU); near Al-Hada palm, Al-Hada, 10 March 2021, <italic>A. Alzahrani 155</italic> (MUZ).</p></tp:treatment-sec><tp:treatment-sec sec-type="notes" id="SECID0EF3BK"><title>Notes.</title><p>Phylogenetic analyses (<xref ref-type="bibr" rid="B3">Alzahrani et al. 2024</xref>) confirm that <italic><tp:taxon-name><tp:taxon-name-part taxon-name-part-type="genus" reg="Verbascum">Verbascum</tp:taxon-name-part> <tp:taxon-name-part taxon-name-part-type="species" reg="sarawaticum">sarawaticum</tp:taxon-name-part></tp:taxon-name></italic> is distinct from the morphologically similar <italic><tp:taxon-name><tp:taxon-name-part taxon-name-part-type="genus" reg="Verbascum">V.</tp:taxon-name-part> <tp:taxon-name-part taxon-name-part-type="species" reg="yemense">yemense</tp:taxon-name-part></tp:taxon-name></italic>.</p></tp:treatment-sec><ref-list><ref id="B3"><mixed-citation xmlns:xlink="http://www.w3.org/1999/xlink" xlink:type="simple"><person-group><name name-style="western"><surname>Alzahrani</surname><given-names>AM</given-names></name><name name-style="western"><surname>Brehm</surname><given-names>JM</given-names></name><name name-style="western"><surname>Ghazanfar</surname><given-names>SA</given-names></name><name name-style="western"><surname>Maxted</surname><given-names>N</given-names></name></person-group> (<year>2024</year>) <article-title>DNA barcoding of the genus <italic><tp:taxon-name><tp:taxon-name-part taxon-name-part-type="genus">Verbascum</tp:taxon-name-part></tp:taxon-name></italic> (<tp:taxon-name><tp:taxon-name-part taxon-name-part-type="family">Scrophulariaceae</tp:taxon-name-part></tp:taxon-name>) in the Arabian Peninsula.</article-title><source>Taxon</source><volume>73</volume>(<issue>2</issue>): <fpage>547</fpage>–<lpage>555</lpage>. <ext-link xlink:href="10.1002/tax.13156" ext-link-type="doi" xlink:type="simple">https://doi.org/10.1002/tax.13156</ext-link></mixed-citation></ref></ref-list></tp:taxon-treatment>
