# Supplementary material for: ﻿Taxonomic revision of genus Verbascum (Scrophulariaceae) in the Arabian Peninsula
Source: PhytoKeys. 2025 Dec 29;268:129–81. doi: 10.3897/phytokeys.268.168267 (PMC12771002; doi:10.3897/phytokeys.268.168267)
Supplement: XML Treatment for Verbascum schimperianum [file phytokeys.268.168267-treatment18.xml]

<!DOCTYPE tp:taxon-treatment
  PUBLIC "-//TaxonX//DTD Taxonomic Treatment Publishing DTD v0 20100105//EN" "tax-treatment-NSO.dtd">
<tp:taxon-treatment xmlns:tp="http://www.plazi.org/taxpub"><tp:treatment-meta><kwd-group><label>Taxon classification</label><kwd>
                <named-content content-type="kingdom">Plantae</named-content>
              </kwd><kwd>
                <named-content content-type="order">Lamiales</named-content>
              </kwd><kwd>
                <named-content content-type="family">Scrophulariaceae</named-content>
              </kwd></kwd-group><mixed-citation publication-type="journal"><person-group><name><surname>Alzahrani</surname><given-names>Ali Mohammed</given-names></name><name><surname>Magos Brehm</surname><given-names>Joana</given-names></name><name><surname>Ghazanfar</surname><given-names>Shahina A.</given-names></name><name><surname>Maxted</surname><given-names>Nigel</given-names></name></person-group><article-title>﻿Taxonomic revision of genus <italic><tp:taxon-name><tp:taxon-name-part taxon-name-part-type="genus" reg="Verbascum">Verbascum</tp:taxon-name-part></tp:taxon-name></italic> (<tp:taxon-name><tp:taxon-name-part taxon-name-part-type="family">Scrophulariaceae</tp:taxon-name-part></tp:taxon-name>) in the Arabian Peninsula</article-title><source>PhytoKeys</source><day>29</day><month>12</month><year>2025</year><volume>268</volume><fpage>129</fpage><lpage>181</lpage><pub-id pub-id-type="doi">10.3897/phytokeys.268.168267</pub-id></mixed-citation></tp:treatment-meta><tp:nomenclature><label>﻿12.</label><tp:taxon-name><object-id xmlns:xlink="http://www.w3.org/1999/xlink" content-type="arpha" xlink:type="simple">F623302E-F092-5977-BD7F-1C4DCDEB1D71</object-id>
              <tp:taxon-name-part taxon-name-part-type="genus" reg="Verbascum">Verbascum</tp:taxon-name-part>
              <tp:taxon-name-part taxon-name-part-type="species" reg="schimperianum">schimperianum</tp:taxon-name-part>
            </tp:taxon-name><tp:taxon-authority>Boiss. Diagn. Pl. Orient. ser. 1, 12: 11 (1853)</tp:taxon-authority><xref ref-type="fig" rid="F22">Fig. 22</xref><tp:nomenclature-citation-list><tp:nomenclature-citation><tp:taxon-name>
                  <tp:taxon-name-part taxon-name-part-type="genus" reg="Verbascum">Verbascum</tp:taxon-name-part> <tp:taxon-name-part taxon-name-part-type="species" reg="crispum">crispum</tp:taxon-name-part></tp:taxon-name><comment>Ehrenb. ex Boiss., Fl. Orient. 4(2): 341 (1879).</comment></tp:nomenclature-citation></tp:nomenclature-citation-list></tp:nomenclature><tp:treatment-sec sec-type="material" id="SECID0EECCK"><title>Type.</title><p>Inter Tor et Sinam, <italic>Ehrenberg 300</italic> (lectotype K designated here, isolectotype P [P03285813]).</p></tp:treatment-sec><tp:treatment-sec sec-type="description" id="SECID0EMCCK"><title>Description.</title><p>Perennial herb, yellowish green, very branched from the base, woody at the base, up to 80 cm tall. <bold><italic>Indumentum</italic></bold> dense rough yellowish tomentose with stellate hairs. <bold><italic>Stems</italic></bold> erect, terete. <bold><italic>Basal leaves</italic></bold> rosette, oblong to obovate-oblong, 3–10 × 2–5 cm, apex obtuse, base obtuse, margins sinuate to lobed-crenate, lamina yellowish green with dense yellow-grey tomentose with stellate hairs; petiole 0.5–2 cm. <bold><italic>Cauline leaves</italic></bold> oblong-ovate, 3–5 × 1–2 cm, apex obtuse, base cordate, sessile or petiole up to 1 cm. <bold><italic>Inflorescence</italic></bold> racemose; flowers single in the axil of bracts. <bold><italic>Upper bracts</italic></bold> ovate, 2–3 mm long, acute. <bold><italic>Lower bracts</italic></bold> ovate-triangular, 20–50 mm long, acute. <bold><italic>Pedicel</italic></bold> covered with dense tomentose with stellate hairs up to 3 mm long. <bold><italic>Bracteoles</italic></bold> absent. <bold><italic>Calyx</italic></bold> 3–4 mm, lobes ovate-elliptic, acute, dense tomentose with stellate. <bold><italic>Corolla</italic></bold> 15–20 mm across, yellow, with pellucid glands, tubeless, sparse ciliated hairs inside, dense tomentose with stellate hairs outside. <bold><italic>Stamens</italic></bold> five, 3–6 mm long. <bold><italic>Filaments</italic></bold> yellow with yellow hairs, two anterior glabrous near the apex, three posteriors with hairs up to anthers. <bold><italic>Anthers</italic></bold> all reniform. <bold><italic>Ovary</italic></bold> ellipsoid-ovoid, dense tomentose with stellate hairs. <bold><italic>Style</italic></bold> up to 6 mm long, filiform, green. <bold><italic>Stigma</italic></bold> capitate. <bold><italic>Capsule</italic></bold> 4–5 × 2–3 mm, ellipsoid-ovoid, dense tomentose with stellate hairs. <bold><italic>Seeds</italic></bold> bothrospermous.</p></tp:treatment-sec><tp:treatment-sec sec-type="distribution" id="SECID0EVECK"><title>Distribution.</title><p>Jordan, Palestine, Egypt (Sinai), and Saudi Arabia.</p></tp:treatment-sec><tp:treatment-sec sec-type="distribution" id="SECID0EEFCK"><title>Distribution in the Arabian Peninsula.</title><p>It is a native species to Saudi Arabia, which is known from two locations in Tabuk province (Wadi Sawawin, Ain Al-Shayatei, and surrounding areas), northwest Saudi Arabia (Fig. <xref ref-type="fig" rid="F23">23</xref>).</p></tp:treatment-sec><tp:treatment-sec sec-type="ecology" id="SECID0EXFCK"><title>Ecology.</title><p><italic><tp:taxon-name><tp:taxon-name-part taxon-name-part-type="genus" reg="Verbascum">Verbascum</tp:taxon-name-part> <tp:taxon-name-part taxon-name-part-type="species" reg="schimperianum">schimperianum</tp:taxon-name-part></tp:taxon-name></italic> grows among rocks in wadi edges and granite sand in lava at altitudes ranging from 600 to 1280 m. Associated plants include <italic><tp:taxon-name><tp:taxon-name-part taxon-name-part-type="genus" reg="Haloxylon">Haloxylon</tp:taxon-name-part> <tp:taxon-name-part taxon-name-part-type="species" reg="salicornicum">salicornicum</tp:taxon-name-part></tp:taxon-name></italic> (Moq.) Bunge ex Boiss., <italic><tp:taxon-name><tp:taxon-name-part taxon-name-part-type="genus" reg="Ochradenus">Ochradenus</tp:taxon-name-part> <tp:taxon-name-part taxon-name-part-type="species" reg="baccatus">baccatus</tp:taxon-name-part></tp:taxon-name></italic> Delile, <italic><tp:taxon-name><tp:taxon-name-part taxon-name-part-type="genus" reg="Retama">Retama</tp:taxon-name-part> <tp:taxon-name-part taxon-name-part-type="species" reg="raetam">raetam</tp:taxon-name-part></tp:taxon-name></italic> (Forssk.) Webb &amp; Berthel., <italic><tp:taxon-name><tp:taxon-name-part taxon-name-part-type="genus" reg="Scrophularia">Scrophularia</tp:taxon-name-part> <tp:taxon-name-part taxon-name-part-type="species" reg="deserti">deserti</tp:taxon-name-part></tp:taxon-name></italic> Delile, <italic><tp:taxon-name><tp:taxon-name-part taxon-name-part-type="genus" reg="Stachys">Stachys</tp:taxon-name-part> <tp:taxon-name-part taxon-name-part-type="species" reg="aegyptiaca">aegyptiaca</tp:taxon-name-part></tp:taxon-name></italic> Pers., <italic><tp:taxon-name><tp:taxon-name-part taxon-name-part-type="genus" reg="Zilla">Zilla</tp:taxon-name-part> <tp:taxon-name-part taxon-name-part-type="species" reg="spinosa">spinosa</tp:taxon-name-part></tp:taxon-name></italic> (L.) Prantl., and <italic><tp:taxon-name><tp:taxon-name-part taxon-name-part-type="genus" reg="Zygophyllum">Zygophyllum</tp:taxon-name-part> <tp:taxon-name-part taxon-name-part-type="species" reg="molle">molle</tp:taxon-name-part></tp:taxon-name></italic> (Delile) Christenh. &amp; Byng.</p></tp:treatment-sec><tp:treatment-sec sec-type="phenology" id="SECID0EHJCK"><title>Phenology.</title><p>Flowering from March to November.</p></tp:treatment-sec><tp:treatment-sec sec-type="etymology" id="SECID0EMJCK"><title>Etymology.</title><p>The name commemorates Georg Wilhelm Schimper (1804–1878), a German botanist and plant collector.</p></tp:treatment-sec><tp:treatment-sec sec-type="material" id="SECID0E2JCK"><title>Specimens examined.</title><p><bold>Saudi Arabia.</bold> • <bold>Tabuk</bold>: Wadi Sawawin, 26 March 1978, <italic>I.S. Collenette 527</italic> (K).</p></tp:treatment-sec><tp:treatment-sec sec-type="notes" id="SECID0EHKCK"><title>Notes.</title><p><italic><tp:taxon-name><tp:taxon-name-part taxon-name-part-type="genus" reg="Verbascum">Verbascum</tp:taxon-name-part> <tp:taxon-name-part taxon-name-part-type="species" reg="schimperianum">schimperianum</tp:taxon-name-part></tp:taxon-name></italic> is closely related to <italic><tp:taxon-name><tp:taxon-name-part taxon-name-part-type="genus" reg="Verbascum">V.</tp:taxon-name-part> <tp:taxon-name-part taxon-name-part-type="species" reg="eremobium">eremobium</tp:taxon-name-part></tp:taxon-name></italic> in sharing a dense, rough tomentum composed of stellate hairs, branched stems with a woody base, five stamens, and reniform anthers. It differs, however, in having a racemose inflorescence lacking bracteoles, ovate-elliptic calyx lobes, yellow filaments with yellow hairs, and an ellipsoid-ovoid capsule.</p><fig id="F22" position="float" orientation="portrait"><object-id xmlns:xlink="http://www.w3.org/1999/xlink" content-type="doi" xlink:type="simple">10.3897/phytokeys.268.168267.figure22</object-id><object-id xmlns:xlink="http://www.w3.org/1999/xlink" content-type="arpha" xlink:type="simple">82CFDBA5-4418-51C0-AE0A-8E0274536A70</object-id><label>Figure 22.</label><caption><p><italic><tp:taxon-name><tp:taxon-name-part taxon-name-part-type="genus" reg="Verbascum">Verbascum</tp:taxon-name-part> <tp:taxon-name-part taxon-name-part-type="species" reg="schimperianum">schimperianum</tp:taxon-name-part></tp:taxon-name></italic>. <bold>A.</bold> Habit and capsule (white arrow). Photos by Abdul Wali Alkhulaidi.</p></caption><graphic xmlns:xlink="http://www.w3.org/1999/xlink" xlink:href="phytokeys-268-129_article-168267__-g022.jpg" position="float" orientation="portrait" xlink:type="simple" id="oo_1501847.jpg"><uri content-type="original_file" xlink:type="simple">https://binary.pensoft.net/fig/1501847</uri></graphic></fig><fig id="F23" position="float" orientation="portrait"><object-id xmlns:xlink="http://www.w3.org/1999/xlink" content-type="doi" xlink:type="simple">10.3897/phytokeys.268.168267.figure23</object-id><object-id xmlns:xlink="http://www.w3.org/1999/xlink" content-type="arpha" xlink:type="simple">25EBC426-13D6-5761-8FAF-401D37D05290</object-id><label>Figure 23.</label><caption><p>Distribution of <italic><tp:taxon-name><tp:taxon-name-part taxon-name-part-type="genus" reg="Verbascum">Verbascum</tp:taxon-name-part> <tp:taxon-name-part taxon-name-part-type="species" reg="schimperianum">schimperianum</tp:taxon-name-part></tp:taxon-name></italic> in the Arabian Peninsula.</p></caption><graphic xmlns:xlink="http://www.w3.org/1999/xlink" xlink:href="phytokeys-268-129_article-168267__-g023.jpg" position="float" orientation="portrait" xlink:type="simple" id="oo_1501848.jpg"><uri content-type="original_file" xlink:type="simple">https://binary.pensoft.net/fig/1501848</uri></graphic></fig><p>The original material of <italic><tp:taxon-name><tp:taxon-name-part taxon-name-part-type="genus" reg="Verbascum">Verbascum</tp:taxon-name-part> <tp:taxon-name-part taxon-name-part-type="species" reg="schimperianum">schimperianum</tp:taxon-name-part></tp:taxon-name></italic> includes more than one collection attributable to Ehrenberg. To ensure nomenclatural stability, the specimen <italic>Ehrenberg 300</italic> at K is designated here as the lectotype because it best matches the protologue, is complete and well preserved, and represents the most reliable and informative element of the original material. The duplicate at P is treated as an isolectotype.</p></tp:treatment-sec></tp:taxon-treatment>
