# Supplementary material for: ﻿Taxonomic revision of genus Verbascum (Scrophulariaceae) in the Arabian Peninsula
Source: PhytoKeys. 2025 Dec 29;268:129–81. doi: 10.3897/phytokeys.268.168267 (PMC12771002; doi:10.3897/phytokeys.268.168267)
Supplement: XML Treatment for Verbascum shiqricum [file phytokeys.268.168267-treatment19.xml]

<!DOCTYPE tp:taxon-treatment
  PUBLIC "-//TaxonX//DTD Taxonomic Treatment Publishing DTD v0 20100105//EN" "tax-treatment-NSO.dtd">
<tp:taxon-treatment xmlns:tp="http://www.plazi.org/taxpub"><tp:treatment-meta><kwd-group><label>Taxon classification</label><kwd>
                <named-content content-type="kingdom">Plantae</named-content>
              </kwd><kwd>
                <named-content content-type="order">Lamiales</named-content>
              </kwd><kwd>
                <named-content content-type="family">Scrophulariaceae</named-content>
              </kwd></kwd-group><mixed-citation publication-type="journal"><person-group><name><surname>Alzahrani</surname><given-names>Ali Mohammed</given-names></name><name><surname>Magos Brehm</surname><given-names>Joana</given-names></name><name><surname>Ghazanfar</surname><given-names>Shahina A.</given-names></name><name><surname>Maxted</surname><given-names>Nigel</given-names></name></person-group><article-title>﻿Taxonomic revision of genus <italic><tp:taxon-name><tp:taxon-name-part taxon-name-part-type="genus" reg="Verbascum">Verbascum</tp:taxon-name-part></tp:taxon-name></italic> (<tp:taxon-name><tp:taxon-name-part taxon-name-part-type="family">Scrophulariaceae</tp:taxon-name-part></tp:taxon-name>) in the Arabian Peninsula</article-title><source>PhytoKeys</source><day>29</day><month>12</month><year>2025</year><volume>268</volume><fpage>129</fpage><lpage>181</lpage><pub-id pub-id-type="doi">10.3897/phytokeys.268.168267</pub-id></mixed-citation></tp:treatment-meta><tp:nomenclature><label>﻿13.</label><tp:taxon-name><object-id xmlns:xlink="http://www.w3.org/1999/xlink" content-type="arpha" xlink:type="simple">E3419604-1FC9-5FE3-B471-9B507884D583</object-id>
              <tp:taxon-name-part taxon-name-part-type="genus" reg="Verbascum">Verbascum</tp:taxon-name-part>
              <tp:taxon-name-part taxon-name-part-type="species" reg="shiqricum">shiqricum</tp:taxon-name-part>
            </tp:taxon-name><tp:taxon-authority>Hemaid, Pakistan J. Bot. 33(4): 324 (2001)</tp:taxon-authority><xref ref-type="fig" rid="F24">Fig. 24</xref><tp:nomenclature-citation-list><tp:nomenclature-citation><tp:taxon-name>
                  <tp:taxon-name-part taxon-name-part-type="genus" reg="Verbascum">Verbascum</tp:taxon-name-part> <tp:taxon-name-part taxon-name-part-type="species" reg="abyadicum">abyadicum</tp:taxon-name-part></tp:taxon-name><comment>Hemaid, Pakistan J. Bot. 33(4): 316 (2001), syn. nov. – Type: Saudi Arabia, Harrat Khaybar, 125 Km N of Medina, 10 August 1982, <italic>I.S. Collenette 3757</italic> (holotype E [E00066949], isotype K).</comment></tp:nomenclature-citation></tp:nomenclature-citation-list></tp:nomenclature><tp:treatment-sec sec-type="material" id="SECID0ETQCK"><title>Type.</title><p>Saudi Arabia, Tabuk, between Sawawin and Shiqri, 12 April 1985, <italic>I.S. Collenette 5277</italic> (holotype E [E00066964]).</p></tp:treatment-sec><tp:treatment-sec sec-type="description" id="SECID0EERCK"><title>Description.</title><p>Biennial herb, yellowish green, simple, or usually branched from the base, up to 1 m tall. <bold><italic>Indumentum</italic></bold> glabrescent or sparse stellate hairs above and dense tomentose with stellate hairs below. <bold><italic>Stems</italic></bold> erect, robust, terete. <bold><italic>Basal leaves</italic></bold> rosette, obovate-elliptic to ovate, 5–15 × 2–10 cm, apex acute, base obtuse to cuneate, margins crenate-sinuate, lamina white or grey greenish with dense white-grey tomentose with stellate hairs; petiole 2–10 cm. <bold><italic>Cauline leaves</italic></bold> lanceolate, 3–5 × 1.5–2 cm, apex acuminate, base obtuse-cuneate, sessile or petiole up to 2 cm. <bold><italic>Inflorescence</italic></bold> racemose forming panicle; one or clusters of 2–6 flowers in the axil of bracts. <bold><italic>Upper bracts</italic></bold> linear, 5–10 mm, acute. <bold><italic>Lower bracts</italic></bold> oblong-elliptic, 15–20 mm, acuminate. <bold><italic>Pedicel</italic></bold> glabrescent or sparse stellate hairs up to 3 mm long. <bold><italic>Bracteoles</italic></bold> absent. <bold><italic>Calyx</italic></bold> 5–6 mm, lobes linear, acute, glabrescent, or sparse stellate. <bold><italic>Corolla</italic></bold> 15–20 mm across, yellow with red marks in the throat, with pellucid glands, tube up to 2 mm, sparse ciliated hairs inside, sparse stellate hairs outside. <bold><italic>Stamens</italic></bold> five, 4–5 mm long. <bold><italic>Filaments</italic></bold> orange with whitish hairs, two anterior glabrous near the apex, three posteriors with hairs up to the anthers. <bold><italic>Anthers</italic></bold> all reniform. <bold><italic>Ovary</italic></bold> ellipsoid, dense tomentose with stellate hairs. <bold><italic>Style</italic></bold> up to 8 mm long, filiform, green. <bold><italic>Stigma</italic></bold> capitate. <bold><italic>Capsule</italic></bold> 5–6 × 3–4 mm, ellipsoid, dense tomentose with stellate hairs. <bold><italic>Seeds</italic></bold> bothrospermous.</p></tp:treatment-sec><tp:treatment-sec sec-type="distribution" id="SECID0EWTCK"><title>Distribution in the Arabian Peninsula.</title><p>It is an endemic species to Saudi Arabia, which is known from several locations in Tabuk province (Alaqan near the Jordan borders, between Duba and Shiqri near Shiqri, and Jabal Qaraqir) and in Medina province (Harrat Khaybar near Jabal Abyad, Al-Ula near Bir Al-Qurr, and Harrat Uwayrid), northwest to western Saudi Arabia (Fig. <xref ref-type="fig" rid="F25">25</xref>).</p></tp:treatment-sec><tp:treatment-sec sec-type="ecology" id="SECID0EEVCK"><title>Ecology.</title><p><italic><tp:taxon-name><tp:taxon-name-part taxon-name-part-type="genus" reg="Verbascum">Verbascum</tp:taxon-name-part> <tp:taxon-name-part taxon-name-part-type="species" reg="shiqricum">shiqricum</tp:taxon-name-part></tp:taxon-name></italic> grows in crevices of black lava, roadsides, and rocky sandstone at altitudes ranging from 915 to 1680 m. Associated plants include <italic><tp:taxon-name><tp:taxon-name-part taxon-name-part-type="genus" reg="Euphorbia">Euphorbia</tp:taxon-name-part> <tp:taxon-name-part taxon-name-part-type="species" reg="dracunculoides">dracunculoides</tp:taxon-name-part></tp:taxon-name></italic> Lam., <italic><tp:taxon-name><tp:taxon-name-part taxon-name-part-type="genus" reg="Forsskaolea">Forsskaolea</tp:taxon-name-part> <tp:taxon-name-part taxon-name-part-type="species" reg="tenacissima">tenacissima</tp:taxon-name-part></tp:taxon-name></italic> L., <italic><tp:taxon-name><tp:taxon-name-part taxon-name-part-type="genus" reg="Matthiola">Matthiola</tp:taxon-name-part> <tp:taxon-name-part taxon-name-part-type="species" reg="longipetala">longipetala</tp:taxon-name-part></tp:taxon-name></italic> (Vent.) DC., <italic><tp:taxon-name><tp:taxon-name-part taxon-name-part-type="genus" reg="Nanorrhinum">Nanorrhinum</tp:taxon-name-part> <tp:taxon-name-part taxon-name-part-type="species" reg="acerbianum">acerbianum</tp:taxon-name-part></tp:taxon-name></italic> (Boiss.) Betsche, <italic><tp:taxon-name><tp:taxon-name-part taxon-name-part-type="genus" reg="Ononis">Ononis</tp:taxon-name-part> <tp:taxon-name-part taxon-name-part-type="species" reg="natrix">natrix</tp:taxon-name-part></tp:taxon-name></italic> L., <italic><tp:taxon-name><tp:taxon-name-part taxon-name-part-type="genus" reg="Pseudodictamnus">Pseudodictamnus</tp:taxon-name-part> <tp:taxon-name-part taxon-name-part-type="species" reg="undulatus">undulatus</tp:taxon-name-part></tp:taxon-name></italic> (Benth.) Salmaki &amp; Siadati, <italic><tp:taxon-name><tp:taxon-name-part taxon-name-part-type="genus" reg="Rumex">Rumex</tp:taxon-name-part> <tp:taxon-name-part taxon-name-part-type="species" reg="vesicarius">vesicarius</tp:taxon-name-part></tp:taxon-name></italic> L., <italic><tp:taxon-name><tp:taxon-name-part taxon-name-part-type="genus" reg="Solenostemma">Solenostemma</tp:taxon-name-part> <tp:taxon-name-part taxon-name-part-type="species" reg="arghel">arghel</tp:taxon-name-part></tp:taxon-name></italic> (Delile) Hayne, and <italic><tp:taxon-name><tp:taxon-name-part taxon-name-part-type="genus" reg="Vachellia">Vachellia</tp:taxon-name-part> <tp:taxon-name-part taxon-name-part-type="species" reg="gerrardii">gerrardii</tp:taxon-name-part></tp:taxon-name></italic> (Benth.) P.J.H.Hurter.</p><fig id="F24" position="float" orientation="portrait"><object-id xmlns:xlink="http://www.w3.org/1999/xlink" content-type="doi" xlink:type="simple">10.3897/phytokeys.268.168267.figure24</object-id><object-id xmlns:xlink="http://www.w3.org/1999/xlink" content-type="arpha" xlink:type="simple">CE3A27C4-DA9C-53E0-83C1-977E9BD36CBF</object-id><label>Figure 24.</label><caption><p><italic><tp:taxon-name><tp:taxon-name-part taxon-name-part-type="genus" reg="Verbascum">Verbascum</tp:taxon-name-part> <tp:taxon-name-part taxon-name-part-type="species" reg="shiqricum">shiqricum</tp:taxon-name-part></tp:taxon-name></italic>. <bold>A.</bold> Habit; <bold>B.</bold> Leaves, stems grazed (white arrow); <bold>C.</bold> Flowers with five stamens and filaments with whitish hairs (white arrow); <bold>D.</bold> Stems with sparse stellate hairs (white arrow). Photos by Ali Alzahrani.</p></caption><graphic xmlns:xlink="http://www.w3.org/1999/xlink" xlink:href="phytokeys-268-129_article-168267__-g024.jpg" position="float" orientation="portrait" xlink:type="simple" id="oo_1501849.jpg"><uri content-type="original_file" xlink:type="simple">https://binary.pensoft.net/fig/1501849</uri></graphic></fig></tp:treatment-sec><tp:treatment-sec sec-type="phenology" id="SECID0ET1CK"><title>Phenology.</title><p>Flowering from March to August.</p></tp:treatment-sec><tp:treatment-sec sec-type="etymology" id="SECID0EY1CK"><title>Etymology.</title><p>The name refers to the type locality, Shiqri.</p></tp:treatment-sec><tp:treatment-sec sec-type="material" id="SECID0E41CK"><title>Specimens examined.</title><p><bold>Saudi Arabia.</bold> • <bold>Tabuk</bold>: between Sawawin and Shiqri, 12 April 1985, <italic>I.S. Collenette 5277</italic> (E [E00066964]); north Hijaz, Wadi Qaraqir, 10 March 1979, <italic>I.S. Collenette 1013</italic> (K); Jabal Hisma ranges, 26 March 1989, <italic>I.S. Collenette 7028</italic> (E [E00066957]); Tabuk road between Duba and Shigry, near Shigry, 16 June 2021, <italic>A. Alzahrani 180</italic> (MUZ). • <bold>Medina</bold>: Harrat Khaybar, 125 Km N of Medina, 10 August 1982, <italic>I.S. Collenette 3757</italic> (E [E00066949], K); near Bir Al-Qurr, Al-Ula, 05 March 2021, <italic>A. Alzahrani 149</italic> (MUZ); Harrat Khaybar, near Jabal Abyad, 06 March 2021, <italic>A. Alzahrani 150</italic> (MUZ).</p></tp:treatment-sec><tp:treatment-sec sec-type="notes" id="SECID0EJ3CK"><title>Notes.</title><p><italic><tp:taxon-name><tp:taxon-name-part taxon-name-part-type="genus" reg="Verbascum">Verbascum</tp:taxon-name-part> <tp:taxon-name-part taxon-name-part-type="species" reg="shiqricum">shiqricum</tp:taxon-name-part></tp:taxon-name></italic> is a morphologically distinctive species in Saudi Arabia. Phylogenetic analyses (<xref ref-type="bibr" rid="B3">Alzahrani et al. 2024</xref>) also support its recognition as a separate taxon. Detailed examination of the type specimens of <italic><tp:taxon-name><tp:taxon-name-part taxon-name-part-type="genus" reg="Verbascum">V.</tp:taxon-name-part> <tp:taxon-name-part taxon-name-part-type="species" reg="abyadicum">abyadicum</tp:taxon-name-part></tp:taxon-name></italic> and <italic><tp:taxon-name><tp:taxon-name-part taxon-name-part-type="genus" reg="Verbascum">V.</tp:taxon-name-part> <tp:taxon-name-part taxon-name-part-type="species" reg="shiqricum">shiqricum</tp:taxon-name-part></tp:taxon-name></italic>, together with comparison of their key morphological characters, shows that the two names refer to the same species. Both share: (1) glabrescent or sparsely stellate hairs on the upper leaf surface and dense tomentose stellate hairs below; (2) basal leaves obovate-elliptic to ovate; (3) five stamens; (4) racemose inflorescences forming a panicle with solitary flowers or clusters of 2–6 flowers; (5) whitish hairs on the filaments; and (6) an ellipsoid capsule. <italic><tp:taxon-name><tp:taxon-name-part taxon-name-part-type="genus" reg="Verbascum">Verbascum</tp:taxon-name-part> <tp:taxon-name-part taxon-name-part-type="species" reg="abyadicum">abyadicum</tp:taxon-name-part></tp:taxon-name></italic> is therefore treated here as a synonym of <italic><tp:taxon-name><tp:taxon-name-part taxon-name-part-type="genus" reg="Verbascum">V.</tp:taxon-name-part> <tp:taxon-name-part taxon-name-part-type="species" reg="shiqricum">shiqricum</tp:taxon-name-part></tp:taxon-name></italic>.</p><fig id="F25" position="float" orientation="portrait"><object-id xmlns:xlink="http://www.w3.org/1999/xlink" content-type="doi" xlink:type="simple">10.3897/phytokeys.268.168267.figure25</object-id><object-id xmlns:xlink="http://www.w3.org/1999/xlink" content-type="arpha" xlink:type="simple">FD6B67B7-950F-5DFC-849F-3CE9C87FF5F1</object-id><label>Figure 25.</label><caption><p>Distribution of <italic><tp:taxon-name><tp:taxon-name-part taxon-name-part-type="genus" reg="Verbascum">Verbascum</tp:taxon-name-part> <tp:taxon-name-part taxon-name-part-type="species" reg="shiqricum">shiqricum</tp:taxon-name-part></tp:taxon-name></italic> in the Arabian Peninsula.</p></caption><graphic xmlns:xlink="http://www.w3.org/1999/xlink" xlink:href="phytokeys-268-129_article-168267__-g025.jpg" position="float" orientation="portrait" xlink:type="simple" id="oo_1501850.jpg"><uri content-type="original_file" xlink:type="simple">https://binary.pensoft.net/fig/1501850</uri></graphic></fig></tp:treatment-sec><ref-list><ref id="B3"><mixed-citation xmlns:xlink="http://www.w3.org/1999/xlink" xlink:type="simple"><person-group><name name-style="western"><surname>Alzahrani</surname><given-names>AM</given-names></name><name name-style="western"><surname>Brehm</surname><given-names>JM</given-names></name><name name-style="western"><surname>Ghazanfar</surname><given-names>SA</given-names></name><name name-style="western"><surname>Maxted</surname><given-names>N</given-names></name></person-group> (<year>2024</year>) <article-title>DNA barcoding of the genus <italic><tp:taxon-name><tp:taxon-name-part taxon-name-part-type="genus">Verbascum</tp:taxon-name-part></tp:taxon-name></italic> (<tp:taxon-name><tp:taxon-name-part taxon-name-part-type="family">Scrophulariaceae</tp:taxon-name-part></tp:taxon-name>) in the Arabian Peninsula.</article-title><source>Taxon</source><volume>73</volume>(<issue>2</issue>): <fpage>547</fpage>–<lpage>555</lpage>. <ext-link xlink:href="10.1002/tax.13156" ext-link-type="doi" xlink:type="simple">https://doi.org/10.1002/tax.13156</ext-link></mixed-citation></ref></ref-list></tp:taxon-treatment>
