# Supplementary material for: ﻿Taxonomic revision of genus Verbascum (Scrophulariaceae) in the Arabian Peninsula
Source: PhytoKeys. 2025 Dec 29;268:129–81. doi: 10.3897/phytokeys.268.168267 (PMC12771002; doi:10.3897/phytokeys.268.168267)
Supplement: XML Treatment for Verbascum sinaiticum [file phytokeys.268.168267-treatment20.xml]

<!DOCTYPE tp:taxon-treatment
  PUBLIC "-//TaxonX//DTD Taxonomic Treatment Publishing DTD v0 20100105//EN" "tax-treatment-NSO.dtd">
<tp:taxon-treatment xmlns:tp="http://www.plazi.org/taxpub"><tp:treatment-meta><kwd-group><label>Taxon classification</label><kwd>
                <named-content content-type="kingdom">Plantae</named-content>
              </kwd><kwd>
                <named-content content-type="order">Lamiales</named-content>
              </kwd><kwd>
                <named-content content-type="family">Scrophulariaceae</named-content>
              </kwd></kwd-group><mixed-citation publication-type="journal"><person-group><name><surname>Alzahrani</surname><given-names>Ali Mohammed</given-names></name><name><surname>Magos Brehm</surname><given-names>Joana</given-names></name><name><surname>Ghazanfar</surname><given-names>Shahina A.</given-names></name><name><surname>Maxted</surname><given-names>Nigel</given-names></name></person-group><article-title>﻿Taxonomic revision of genus <italic><tp:taxon-name><tp:taxon-name-part taxon-name-part-type="genus" reg="Verbascum">Verbascum</tp:taxon-name-part></tp:taxon-name></italic> (<tp:taxon-name><tp:taxon-name-part taxon-name-part-type="family">Scrophulariaceae</tp:taxon-name-part></tp:taxon-name>) in the Arabian Peninsula</article-title><source>PhytoKeys</source><day>29</day><month>12</month><year>2025</year><volume>268</volume><fpage>129</fpage><lpage>181</lpage><pub-id pub-id-type="doi">10.3897/phytokeys.268.168267</pub-id></mixed-citation></tp:treatment-meta><tp:nomenclature><label>﻿14.</label><tp:taxon-name><object-id xmlns:xlink="http://www.w3.org/1999/xlink" content-type="arpha" xlink:type="simple">98E28A82-364F-53BC-8274-B3565139809C</object-id>
              <tp:taxon-name-part taxon-name-part-type="genus" reg="Verbascum">Verbascum</tp:taxon-name-part>
              <tp:taxon-name-part taxon-name-part-type="species" reg="sinaiticum">sinaiticum</tp:taxon-name-part>
            </tp:taxon-name><tp:taxon-authority>Benth. in DC., Prodr. 10: 236 (1846)</tp:taxon-authority><xref ref-type="fig" rid="F26">Fig. 26</xref><tp:nomenclature-citation-list><tp:nomenclature-citation><tp:taxon-name>
                  <tp:taxon-name-part taxon-name-part-type="genus" reg="Verbascum">Verbascum</tp:taxon-name-part> <tp:taxon-name-part taxon-name-part-type="species" reg="fasciculatum">fasciculatum</tp:taxon-name-part></tp:taxon-name><comment>Ehrenb. ex Sweet, Hort. Brit., ed. II. p. 381 (1830). – Type: Egypt, Mount Sinai 1829, s.n. (not seen).</comment></tp:nomenclature-citation><tp:nomenclature-citation><tp:taxon-name>
                  <tp:taxon-name-part taxon-name-part-type="genus" reg="Verbascum">Verbascum</tp:taxon-name-part> <tp:taxon-name-part taxon-name-part-type="species" reg="ternacha">ternacha</tp:taxon-name-part></tp:taxon-name><comment>Hochst. In: A. Rich. Tent. Fl. Abyss. II: 108. (1851). – Type: Ethiopia, prope Dscheladscheranne 1852, <italic>W. Schimper 621</italic> (isotype M [M0106186]).</comment></tp:nomenclature-citation><tp:nomenclature-citation><tp:taxon-name>
                  <tp:taxon-name-part taxon-name-part-type="genus" reg="Verbascum">Verbascum</tp:taxon-name-part> <tp:taxon-name-part taxon-name-part-type="species" reg="barradense">barradense</tp:taxon-name-part></tp:taxon-name><comment>Boiss., Fl. Orient. 4(2): 318 (1879). – Type: Syria, Damascus, prés au bord du Barrada, gorge de Doumar, 20 June 1853, <italic>C. Gaillardot</italic> s.n. (Hskn.?, not seen).</comment></tp:nomenclature-citation><tp:nomenclature-citation><tp:taxon-name>
                  <tp:taxon-name-part taxon-name-part-type="genus" reg="Verbascum">Verbascum</tp:taxon-name-part> <tp:taxon-name-part taxon-name-part-type="species" reg="somaliense">somaliense</tp:taxon-name-part></tp:taxon-name><comment>Baker, Bull. Misc. Inform. Kew (105): 222 (1895). – Type: Somalia, Golis range, Balamha, <italic>E. Cole</italic> &amp; <italic>E. Lort Phillips 296</italic> (lectotype K [K000411058] designated here).</comment></tp:nomenclature-citation><tp:nomenclature-citation><tp:taxon-name>
                  <tp:taxon-name-part taxon-name-part-type="genus" reg="Verbascum">Verbascum</tp:taxon-name-part> <tp:taxon-name-part taxon-name-part-type="species" reg="nubicum">nubicum</tp:taxon-name-part></tp:taxon-name><comment>Murb., in Lunds Univ. Arsskrift, n. f. xxix. No. 2. 293 (1933). – Type: Red Sea Hills, Erkowit, <italic>L. Maffey 5</italic> (lectotype K [K000411062] designated here).</comment></tp:nomenclature-citation></tp:nomenclature-citation-list></tp:nomenclature><tp:treatment-sec sec-type="material" id="SECID0ERDDK"><title>Type.</title><p>Egypt, ad fontes montis Sinai Peninsula, 30 May 1835, <italic>W. Schimper 357</italic> (lectotype HBG [HBG512118] designated here, isolectotype HBG [HBG512120]).</p></tp:treatment-sec><tp:treatment-sec sec-type="description" id="SECID0EZDDK"><title>Description.</title><p>Biennial herb, yellowish green, usually simple large or branched above, up to 2 m tall. <bold><italic>Indumentum</italic></bold> dense rough tomentose with stellate hairs. <bold><italic>Stems</italic></bold> erect, robust, terete. <bold><italic>Basal leaves</italic></bold> rosette, oblong to oblong-ovate, 10–30 × 3–10 cm, apex acute, base obtuse to cuneate, margins crenate-dentate, lamina yellowish green with dense yellow-grey tomentose with stellate hairs; petiole 2–13 cm. <bold><italic>Cauline leaves</italic></bold> oblong-ovate, 4–10 × 3–5 cm, apex acute-acuminate, base obtuse; sessile or petiole up to 1 cm. <bold><italic>Inflorescence</italic></bold> panicle; clusters of several flowers in the axil of bracts. <bold><italic>Upper bracts</italic></bold> ovate, 5–8 mm, acute or acuminate. <bold><italic>Lower bracts</italic></bold> ovate to ovate-triangular, 15–40 mm, acuminate. <bold><italic>Pedicel</italic></bold> covered with dense tomentose with stellate hairs up to 8 mm long. <bold><italic>Bracteoles</italic></bold> present, ovate to ovate-lanceolate, acute. <bold><italic>Calyx</italic></bold> 4–5 mm, lobes lanceolate, acute, dense tomentose with stellate. <bold><italic>Corolla</italic></bold> 15–20 mm across, yellow, with pellucid glands, tube up to 2 mm, glabrous or sparse ciliated hairs inside, dense tomentose with stellate hairs outside. <bold><italic>Stamens</italic></bold> 4–5 or 7 (unstable), 4–6 mm long. <bold><italic>Filaments</italic></bold> orange with violet-whitish hairs, with hairs up to anthers. <bold><italic>Anthers</italic></bold> all reniform. <bold><italic>Ovary</italic></bold> ellipsoid-ovoid, dense tomentose with stellate hairs. <bold><italic>Style</italic></bold> up to 8 mm long, filiform, green. <bold><italic>Stigma</italic></bold> capitate. <bold><italic>Capsule</italic></bold> 4.5–7.5 × 4–6 mm, ellipsoid-ovoid to globose, dense tomentose with stellate hairs. <bold><italic>Seeds</italic></bold> bothrospermous.</p><fig id="F26" position="float" orientation="portrait"><object-id xmlns:xlink="http://www.w3.org/1999/xlink" content-type="doi" xlink:type="simple">10.3897/phytokeys.268.168267.figure26</object-id><object-id xmlns:xlink="http://www.w3.org/1999/xlink" content-type="arpha" xlink:type="simple">0AAF754F-A9C1-5E04-B0BD-A9D110F6565C</object-id><label>Figure 26.</label><caption><p><italic><tp:taxon-name><tp:taxon-name-part taxon-name-part-type="genus" reg="Verbascum">Verbascum</tp:taxon-name-part> <tp:taxon-name-part taxon-name-part-type="species" reg="sinaiticum">sinaiticum</tp:taxon-name-part></tp:taxon-name></italic>. <bold>A.</bold> Habit; <bold>B.</bold> Leaf; <bold>C.</bold> Flowers with five stamens and filaments with hairs up to the anthers (white arrow); <bold>D.</bold> Calyx and upper bracts (white arrow). Photos by Ali Alzahrani.</p></caption><graphic xmlns:xlink="http://www.w3.org/1999/xlink" xlink:href="phytokeys-268-129_article-168267__-g026.jpg" position="float" orientation="portrait" xlink:type="simple" id="oo_1501851.jpg"><uri content-type="original_file" xlink:type="simple">https://binary.pensoft.net/fig/1501851</uri></graphic></fig></tp:treatment-sec><tp:treatment-sec sec-type="distribution" id="SECID0EUHDK"><title>Distribution.</title><p>Eritrea, Ethiopia, Kenya, Somalia, Sudan, Niger, Egypt, Iraq, Jordan, Lebanon, Syria, Palestine, and the Arabian Peninsula.</p></tp:treatment-sec><tp:treatment-sec sec-type="distribution" id="SECID0EDIDK"><title>Distribution in the Arabian Peninsula.</title><p>It is a native species to Saudi Arabia, which is known from Tabuk province (Jabal Al-Lawz, Wadi Al-Disah, Harrat Raha) northwest Saudi Arabia, but it is an introduced species from Yemen, where it is known from Sana’a (Haima Al Kharajia and between Sayyan and Qaidun), Raymah (Jibal Raymah), and Ibb (near Dhi Sufal and Sumara Pass) southwestern Yemen (Fig. <xref ref-type="fig" rid="F27">27</xref>).</p></tp:treatment-sec><tp:treatment-sec sec-type="ecology" id="SECID0ERJDK"><title>Ecology.</title><p><italic><tp:taxon-name><tp:taxon-name-part taxon-name-part-type="genus" reg="Verbascum">Verbascum</tp:taxon-name-part> <tp:taxon-name-part taxon-name-part-type="species" reg="sinaiticum">sinaiticum</tp:taxon-name-part></tp:taxon-name></italic> grows on rocky slopes or granite, hillsides, beds of sandy wadis, black lava, and roadsides at altitudes ranging from 1500 to 2800 m. Associated plants include <italic><tp:taxon-name><tp:taxon-name-part taxon-name-part-type="genus" reg="Dianthus">Dianthus</tp:taxon-name-part> <tp:taxon-name-part taxon-name-part-type="species" reg="sinaicus">sinaicus</tp:taxon-name-part></tp:taxon-name></italic> Boiss., <italic><tp:taxon-name><tp:taxon-name-part taxon-name-part-type="genus" reg="Hypericum">Hypericum</tp:taxon-name-part> <tp:taxon-name-part taxon-name-part-type="species" reg="sinaicum">sinaicum</tp:taxon-name-part></tp:taxon-name></italic> Hochst. ex Boiss., <italic><tp:taxon-name><tp:taxon-name-part taxon-name-part-type="genus" reg="Kickxia">Kickxia</tp:taxon-name-part> <tp:taxon-name-part taxon-name-part-type="species" reg="collenetteana">collenetteana</tp:taxon-name-part></tp:taxon-name></italic> D.A.Sutton, <italic><tp:taxon-name><tp:taxon-name-part taxon-name-part-type="genus" reg="Lactuca">Lactuca</tp:taxon-name-part> <tp:taxon-name-part taxon-name-part-type="species" reg="orientalis">orientalis</tp:taxon-name-part></tp:taxon-name></italic> (Boiss.) Boiss., <italic><tp:taxon-name><tp:taxon-name-part taxon-name-part-type="genus" reg="Nanorrhinum">Nanorrhinum</tp:taxon-name-part> <tp:taxon-name-part taxon-name-part-type="species" reg="acerbianum">acerbianum</tp:taxon-name-part></tp:taxon-name></italic> (Boiss.) Betsche, <italic><tp:taxon-name><tp:taxon-name-part taxon-name-part-type="genus" reg="Ononis">Ononis</tp:taxon-name-part> <tp:taxon-name-part taxon-name-part-type="species" reg="natrix">natrix</tp:taxon-name-part></tp:taxon-name></italic> L., <italic><tp:taxon-name><tp:taxon-name-part taxon-name-part-type="genus" reg="Phlomis">Phlomis</tp:taxon-name-part> <tp:taxon-name-part taxon-name-part-type="species" reg="brachyodon">brachyodon</tp:taxon-name-part></tp:taxon-name></italic> (Boiss.) Zohary ex Rech.f., <italic><tp:taxon-name><tp:taxon-name-part taxon-name-part-type="genus" reg="Pistacia">Pistacia</tp:taxon-name-part> <tp:taxon-name-part taxon-name-part-type="species" reg="khinjuk">khinjuk</tp:taxon-name-part></tp:taxon-name></italic> Stocks, <italic><tp:taxon-name><tp:taxon-name-part taxon-name-part-type="genus" reg="Pterocephalus">Pterocephalus</tp:taxon-name-part> <tp:taxon-name-part taxon-name-part-type="species" reg="sanctus">sanctus</tp:taxon-name-part></tp:taxon-name></italic> Decne., and <italic><tp:taxon-name><tp:taxon-name-part taxon-name-part-type="genus" reg="Verbascum">Verbascum</tp:taxon-name-part> <tp:taxon-name-part taxon-name-part-type="species" reg="decaisneanum">decaisneanum</tp:taxon-name-part></tp:taxon-name></italic> O. Kuntze.</p></tp:treatment-sec><tp:treatment-sec sec-type="Vernacular name" id="SECID0ECODK"><title>Vernacular name.</title><p><italic>Qetetina</italic> (English); <italic>Aithnah</italic>, <italic>Albusira</italic> (Arabic).</p></tp:treatment-sec><tp:treatment-sec sec-type="phenology" id="SECID0E4ODK"><title>Phenology.</title><p>Flowering and fruiting from May to August.</p></tp:treatment-sec><tp:treatment-sec sec-type="etymology" id="SECID0EMPDK"><title>Etymology.</title><p>The name refers to its occurrence in Sinai, Egypt.</p></tp:treatment-sec><tp:treatment-sec sec-type="material" id="SECID0ERPDK"><title>Specimens examined.</title><p><bold>Egypt.</bold> • <bold>Sinai Peninsula</bold>: ad fontes montis Sinai, 30 May 1835, <italic>W. Schimper</italic> 357 (HBG [HBG512118] &amp; [HBG512120]).</p><p><bold>Saudi Arabia.</bold> • <bold>Tabuk</bold>: Jabal Al-Lawz, near Aqaba Gulf, 03 August 1989, <italic>I.S. Collenette 7235</italic> (E [E00066927], K); Harrat Raha, 20 km SE of Badiah, 17 May 1994, <italic>I.S. Collenette 9144</italic> (E [E00092224], K); Jabal Al-Lawz, S of Aqaba, Wadi Lakus, 05 May 1992, <italic>I.S. Collenette 8213</italic> (K); Jabal Al-Lawz, N of Tabuk, 02 June 2016, <italic>J. Thomas</italic>, <italic>M. El-Sheikh</italic> &amp; <italic>A. Alatar 24311</italic> (KSU); Wadi Al-Disah, SW of Tabuk, 01 April 2014, <italic>J. Thomas 23741</italic> (KSU); Jabal Al-Lawz, Tabuk, 06 May 2016, <italic>M. El-Sheikh</italic> &amp; <italic>M. Al-Shehri 23366</italic> (KSU); Jabal Al-Lawz, 17 June 2021, <italic>A. Alzahrani 181</italic> (MUZ).</p><p><bold>Yemen.</bold> • <bold>Sana’a</bold>: Haima Al Kharajia, Manakhah to Sana’a, 29 November 1976, <italic>J.R.I. Wood 1483</italic> (K); between Sayyan and Qaidun, 01 May 1977, <italic>J.R.I. Wood 1579</italic> (BM, K). • <bold>Raymah</bold>: Jibal Raymah, path below ridge to S of Al Jabin, 21 March 1984, <italic>A. G. Miller</italic> &amp; <italic>R. A. King 5327</italic> (E [E00066966]). • <bold>Ibb</bold>: Near Dhi Sufal, 04 October 1976, <italic>J.R.I. Wood 1351</italic> (E [E00687347]); the road near Ad Delil at the bottom of the Sumara Pass, 05 May 1975, <italic>J.R.I. Wood 75/108</italic> (BM, E [E00066959]); Sumara Pass, 10 km S of Yarim, 01 September 1976, <italic>B. Acres 14</italic> (K); 35 km N of Taiz around Dhi Sufal, 20 October 1975, <italic>F.N. Hepper</italic> &amp; <italic>J.R.I. Wood 5854</italic> (K); Sumara Pass, road summit, 13 October 1975, <italic>F.N. Hepper 5650</italic> (K).</p></tp:treatment-sec><tp:treatment-sec sec-type="notes" id="SECID0E5RDK"><title>Notes.</title><p><italic><tp:taxon-name><tp:taxon-name-part taxon-name-part-type="genus" reg="Verbascum">Verbascum</tp:taxon-name-part> <tp:taxon-name-part taxon-name-part-type="species" reg="sinaiticum">sinaiticum</tp:taxon-name-part></tp:taxon-name></italic> is native to northwestern Saudi Arabia but was introduced to Yemen by Rathjens in 1937 (<xref ref-type="bibr" rid="B60">Wood 1997</xref>). It differs from <italic><tp:taxon-name><tp:taxon-name-part taxon-name-part-type="genus" reg="Verbascum">V.</tp:taxon-name-part> <tp:taxon-name-part taxon-name-part-type="species" reg="shiqricum">shiqricum</tp:taxon-name-part></tp:taxon-name></italic> in having a dense, rough, tomentose indumentum composed of stellate hairs, a paniculate inflorescence with clusters of several flowers in the bract axils, and an ellipsoid-ovoid to globose capsule. Recent phylogenetic analyses (<xref ref-type="bibr" rid="B3">Alzahrani et al. 2024</xref>) support its recognition as a distinct species. Several names historically associated with <italic><tp:taxon-name><tp:taxon-name-part taxon-name-part-type="genus" reg="Verbascum">Verbascum</tp:taxon-name-part> <tp:taxon-name-part taxon-name-part-type="species" reg="sinaiticum">sinaiticum</tp:taxon-name-part></tp:taxon-name></italic> were described without designation of a holotype, resulting in multiple original specimens. To stabilize the application of each name, a lectotype was selected from the original material that best conforms to the diagnostic features given in the protologue and is the most complete and well-preserved specimen. For <italic><tp:taxon-name><tp:taxon-name-part taxon-name-part-type="genus" reg="Verbascum">V.</tp:taxon-name-part> <tp:taxon-name-part taxon-name-part-type="species" reg="sinaiticum">sinaiticum</tp:taxon-name-part></tp:taxon-name></italic>, the specimen <italic>Schimper 357</italic> at HBG was selected as the lectotype because it most closely matches the protologue and provides a clear interpretation of the name. Similarly, lectotypes were designated for <italic><tp:taxon-name><tp:taxon-name-part taxon-name-part-type="genus" reg="Verbascum">V.</tp:taxon-name-part> <tp:taxon-name-part taxon-name-part-type="species" reg="somaliense">somaliense</tp:taxon-name-part></tp:taxon-name></italic> and <italic><tp:taxon-name><tp:taxon-name-part taxon-name-part-type="genus" reg="Verbascum">V.</tp:taxon-name-part> <tp:taxon-name-part taxon-name-part-type="species" reg="nubicum">nubicum</tp:taxon-name-part></tp:taxon-name></italic> from the most representative and complete original collections available.</p><fig id="F27" position="float" orientation="portrait"><object-id xmlns:xlink="http://www.w3.org/1999/xlink" content-type="doi" xlink:type="simple">10.3897/phytokeys.268.168267.figure27</object-id><object-id xmlns:xlink="http://www.w3.org/1999/xlink" content-type="arpha" xlink:type="simple">C5BB7329-29B6-5E8E-987F-7CC5E5A54E88</object-id><label>Figure 27.</label><caption><p>Distribution of <italic><tp:taxon-name><tp:taxon-name-part taxon-name-part-type="genus" reg="Verbascum">Verbascum</tp:taxon-name-part> <tp:taxon-name-part taxon-name-part-type="species" reg="sinaiticum">sinaiticum</tp:taxon-name-part></tp:taxon-name></italic> in the Arabian Peninsula.</p></caption><graphic xmlns:xlink="http://www.w3.org/1999/xlink" xlink:href="phytokeys-268-129_article-168267__-g027.jpg" position="float" orientation="portrait" xlink:type="simple" id="oo_1501852.jpg"><uri content-type="original_file" xlink:type="simple">https://binary.pensoft.net/fig/1501852</uri></graphic></fig></tp:treatment-sec><ref-list><ref id="B60"><mixed-citation xmlns:xlink="http://www.w3.org/1999/xlink" xlink:type="simple"><person-group><name name-style="western"><surname>Wood</surname><given-names>JRI</given-names></name></person-group> (<year>1997</year>) A Handbook of the Yemen Flora. Royal Botanic Gardens, Kew.</mixed-citation></ref><ref id="B3"><mixed-citation xmlns:xlink="http://www.w3.org/1999/xlink" xlink:type="simple"><person-group><name name-style="western"><surname>Alzahrani</surname><given-names>AM</given-names></name><name name-style="western"><surname>Brehm</surname><given-names>JM</given-names></name><name name-style="western"><surname>Ghazanfar</surname><given-names>SA</given-names></name><name name-style="western"><surname>Maxted</surname><given-names>N</given-names></name></person-group> (<year>2024</year>) <article-title>DNA barcoding of the genus <italic><tp:taxon-name><tp:taxon-name-part taxon-name-part-type="genus">Verbascum</tp:taxon-name-part></tp:taxon-name></italic> (<tp:taxon-name><tp:taxon-name-part taxon-name-part-type="family">Scrophulariaceae</tp:taxon-name-part></tp:taxon-name>) in the Arabian Peninsula.</article-title><source>Taxon</source><volume>73</volume>(<issue>2</issue>): <fpage>547</fpage>–<lpage>555</lpage>. <ext-link xlink:href="10.1002/tax.13156" ext-link-type="doi" xlink:type="simple">https://doi.org/10.1002/tax.13156</ext-link></mixed-citation></ref></ref-list></tp:taxon-treatment>
