# Supplementary material for: ﻿Taxonomic revision of genus Verbascum (Scrophulariaceae) in the Arabian Peninsula
Source: PhytoKeys. 2025 Dec 29;268:129–81. doi: 10.3897/phytokeys.268.168267 (PMC12771002; doi:10.3897/phytokeys.268.168267)
Supplement: XML Treatment for Verbascum transjordanicum [file phytokeys.268.168267-treatment21.xml]

<!DOCTYPE tp:taxon-treatment
  PUBLIC "-//TaxonX//DTD Taxonomic Treatment Publishing DTD v0 20100105//EN" "tax-treatment-NSO.dtd">
<tp:taxon-treatment xmlns:tp="http://www.plazi.org/taxpub"><tp:treatment-meta><kwd-group><label>Taxon classification</label><kwd>
                <named-content content-type="kingdom">Plantae</named-content>
              </kwd><kwd>
                <named-content content-type="order">Lamiales</named-content>
              </kwd><kwd>
                <named-content content-type="family">Scrophulariaceae</named-content>
              </kwd></kwd-group><mixed-citation publication-type="journal"><person-group><name><surname>Alzahrani</surname><given-names>Ali Mohammed</given-names></name><name><surname>Magos Brehm</surname><given-names>Joana</given-names></name><name><surname>Ghazanfar</surname><given-names>Shahina A.</given-names></name><name><surname>Maxted</surname><given-names>Nigel</given-names></name></person-group><article-title>﻿Taxonomic revision of genus <italic><tp:taxon-name><tp:taxon-name-part taxon-name-part-type="genus" reg="Verbascum">Verbascum</tp:taxon-name-part></tp:taxon-name></italic> (<tp:taxon-name><tp:taxon-name-part taxon-name-part-type="family">Scrophulariaceae</tp:taxon-name-part></tp:taxon-name>) in the Arabian Peninsula</article-title><source>PhytoKeys</source><day>29</day><month>12</month><year>2025</year><volume>268</volume><fpage>129</fpage><lpage>181</lpage><pub-id pub-id-type="doi">10.3897/phytokeys.268.168267</pub-id></mixed-citation></tp:treatment-meta><tp:nomenclature><label>﻿15.</label><tp:taxon-name><object-id xmlns:xlink="http://www.w3.org/1999/xlink" content-type="arpha" xlink:type="simple">FCBE29A9-3ED5-5C97-A0E0-6F0471D5147E</object-id>
              <tp:taxon-name-part taxon-name-part-type="genus" reg="Verbascum">Verbascum</tp:taxon-name-part>
              <tp:taxon-name-part taxon-name-part-type="species" reg="transjordanicum">transjordanicum</tp:taxon-name-part>
            </tp:taxon-name><tp:taxon-authority>Murb. in Lunds Univ. Arsskrift, n. f. xxxv. No. 1 54 (1939)</tp:taxon-authority><xref ref-type="fig" rid="F28">Fig. 28</xref></tp:nomenclature><tp:treatment-sec sec-type="material" id="SECID0EHYDK"><title>Type.</title><p>Jordan, Sandy desert, 40 km west of Azrak, 17 April 1936, <italic>J.E. Dinsmore 11804</italic> (isotype E [E00327349]).</p></tp:treatment-sec><tp:treatment-sec sec-type="description" id="SECID0EPYDK"><title>Description.</title><p>Annual or biennial herb, pale green, usually branched, many-stemmed from the base, up to 70 cm tall. <bold><italic>Indumentum</italic></bold> dense glandular hairs with sparse simple and forked hairs above, and dense tomentose with stellate hairs below. <bold><italic>Stems</italic></bold> erect, robust, terete to angular. <bold><italic>Basal leaves</italic></bold> rosette, oblong-lanceolate, 2.5–12 × 1–3.5 cm, apex acute, base obtuse, margins crenate to pinnatifid-lobed, lamina darkish green with sparse stellate hairs above and dense white-grey tomentose with stellate hairs below; petiole 1–4 cm. <bold><italic>Cauline leaves</italic></bold> oblong-lanceolate, 1.6–5 × 1–2 cm, apex acute, base obtuse; sessile. <bold><italic>Inflorescence</italic></bold> racemose; flowers single in the axil of bracts. <bold><italic>Upper bracts</italic></bold> ovate-triangular, 1–4 mm, acute. <bold><italic>Lower bracts</italic></bold> oblong-lanceolate, 4–8 mm, acute. <bold><italic>Pedicel</italic></bold> covered with dense glandular hairs up to 20 mm long. <bold><italic>Bracteoles</italic></bold> absent. <bold><italic>Calyx</italic></bold> 3.4–4.4 mm, lobes oblong-lanceolate, acute, dense glandular. <bold><italic>Corolla</italic></bold> 20–30 mm across, yellow with dark purple-red hairy blotches around the throat, without pellucid glands, tube up to 1 mm, dense papillose hairs inside, spare glandular, simple, and forked hairs outside. <bold><italic>Stamens</italic></bold> five, 3–5 mm long. <bold><italic>Filaments</italic></bold> yellow with creamy hairs, two anterior glabrous near the apex, three posteriors with hairs up to anthers. <bold><italic>Anthers</italic></bold> all reniform. <bold><italic>Ovary</italic></bold> globose-ovoid, sparse glandular hairs. <bold><italic>Style</italic></bold> up to 7 mm long, filiform, green. <bold><italic>Stigma</italic></bold> capitate. <bold><italic>Capsule</italic></bold> 4–6 × 3–4 mm, globose-ovoid, sparse glandular hairs. <bold><italic>Seeds</italic></bold> bothrospermous.</p><fig id="F28" position="float" orientation="portrait"><object-id xmlns:xlink="http://www.w3.org/1999/xlink" content-type="doi" xlink:type="simple">10.3897/phytokeys.268.168267.figure28</object-id><object-id xmlns:xlink="http://www.w3.org/1999/xlink" content-type="arpha" xlink:type="simple">6D2C9639-45B7-583E-BFA2-E65ACD84000E</object-id><label>Figure 28.</label><caption><p><italic><tp:taxon-name><tp:taxon-name-part taxon-name-part-type="genus" reg="Verbascum">Verbascum</tp:taxon-name-part> <tp:taxon-name-part taxon-name-part-type="species" reg="transjordanicum">transjordanicum</tp:taxon-name-part></tp:taxon-name></italic>. <bold>A.</bold> Habit; <bold>B.</bold> Flowers with five stamens and filaments with creamy hairs; <bold>C.</bold> Sparse glandular, simple, and forked hairs on the exterior of the corolla (white arrow); <bold>D.</bold> Stems with subsessile glandular hairs and upper bracts (white arrows); <bold>E.</bold> Leaf. Photos by Ali Alzahrani.</p></caption><graphic xmlns:xlink="http://www.w3.org/1999/xlink" xlink:href="phytokeys-268-129_article-168267__-g028.jpg" position="float" orientation="portrait" xlink:type="simple" id="oo_1501853.jpg"><uri content-type="original_file" xlink:type="simple">https://binary.pensoft.net/fig/1501853</uri></graphic></fig></tp:treatment-sec><tp:treatment-sec sec-type="distribution" id="SECID0EZ4DK"><title>Distribution.</title><p>Jordan and Saudi Arabia.</p></tp:treatment-sec><tp:treatment-sec sec-type="distribution" id="SECID0EI5DK"><title>Distribution in the Arabian Peninsula.</title><p>It is a native species to Saudi Arabia, which is known from Turaif province (near Harrat Al-Harrat Reserve), northern Saudi Arabia (Fig. <xref ref-type="fig" rid="F29">29</xref>).</p></tp:treatment-sec><tp:treatment-sec sec-type="ecology" id="SECID0ES5DK"><title>Ecology.</title><p><italic><tp:taxon-name><tp:taxon-name-part taxon-name-part-type="genus" reg="Verbascum">Verbascum</tp:taxon-name-part> <tp:taxon-name-part taxon-name-part-type="species" reg="transjordanicum">transjordanicum</tp:taxon-name-part></tp:taxon-name></italic> grows on a limestone plateau with basalt rock at altitudes ranging from 600 to 832 m. Associated plants include <italic><tp:taxon-name><tp:taxon-name-part taxon-name-part-type="genus" reg="Achillea">Achillea</tp:taxon-name-part> <tp:taxon-name-part taxon-name-part-type="species" reg="fragrantissima">fragrantissima</tp:taxon-name-part></tp:taxon-name></italic> (Forssk.) Sch.Bip., <italic><tp:taxon-name><tp:taxon-name-part taxon-name-part-type="genus" reg="Centaurea">Centaurea</tp:taxon-name-part> <tp:taxon-name-part taxon-name-part-type="species" reg="sinaica">sinaica</tp:taxon-name-part></tp:taxon-name></italic> DC., <italic><tp:taxon-name><tp:taxon-name-part taxon-name-part-type="genus" reg="Cornulaca">Cornulaca</tp:taxon-name-part> <tp:taxon-name-part taxon-name-part-type="species" reg="setifera">setifera</tp:taxon-name-part></tp:taxon-name></italic> (DC.) Moq., <italic><tp:taxon-name><tp:taxon-name-part taxon-name-part-type="genus" reg="Helianthemum">Helianthemum</tp:taxon-name-part> <tp:taxon-name-part taxon-name-part-type="species" reg="lippii">lippii</tp:taxon-name-part></tp:taxon-name></italic> (L.) Dum.Cours., and <tp:taxon-name><tp:taxon-name-part taxon-name-part-type="genus" reg="Hyoscyamus">Hyoscyamus</tp:taxon-name-part> <tp:taxon-name-part taxon-name-part-type="species" reg="muticus">muticus</tp:taxon-name-part> <tp:taxon-name-part taxon-name-part-type="infraspecific-rank">subsp.</tp:taxon-name-part> <tp:taxon-name-part taxon-name-part-type="subspecies" reg="muticus">muticus</tp:taxon-name-part></tp:taxon-name>.</p></tp:treatment-sec><tp:treatment-sec sec-type="Vernacular name" id="SECID0EJBEK"><title>Vernacular name.</title><p><italic>Transjordan Mullein</italic> (English), <italic>Abu Ain</italic> (Arabic).</p></tp:treatment-sec><tp:treatment-sec sec-type="phenology" id="SECID0ETBEK"><title>Phenology.</title><p>Flowering and fruiting from March to June.</p></tp:treatment-sec><tp:treatment-sec sec-type="etymology" id="SECID0ECCEK"><title>Etymology.</title><p>The name refers to its occurrence in the Transjordan region, meaning “across” or “beyond” Jordan.</p></tp:treatment-sec><tp:treatment-sec sec-type="material" id="SECID0EHCEK"><title>Specimens examined.</title><p><bold>Jordan.</bold> • <bold>Azrak</bold>: Sandy desert, 40 km west of Azrak, 17 April 1936, <italic>J.E. Dinsmore 11804</italic> (E [E00327349]).</p><p><bold>Saudi Arabia.</bold> • <bold>Turaif</bold>: 5 km NNW of Turaif Camp, 22 April 1994, <italic>I.S. Collenette 9092</italic> (E [E00092227] &amp; [E00092228]); near Harrat Al-Harrat Reserve, 04 March 2021, <italic>A. Alzahrani 148</italic> (MUZ).</p><fig id="F29" position="float" orientation="portrait"><object-id xmlns:xlink="http://www.w3.org/1999/xlink" content-type="doi" xlink:type="simple">10.3897/phytokeys.268.168267.figure29</object-id><object-id xmlns:xlink="http://www.w3.org/1999/xlink" content-type="arpha" xlink:type="simple">D6B0A7E5-1CDA-544F-9000-BE88A5CB1FC5</object-id><label>Figure 29.</label><caption><p>Distribution of <italic><tp:taxon-name><tp:taxon-name-part taxon-name-part-type="genus" reg="Verbascum">Verbascum</tp:taxon-name-part> <tp:taxon-name-part taxon-name-part-type="species" reg="transjordanicum">transjordanicum</tp:taxon-name-part></tp:taxon-name></italic> in the Arabian Peninsula.</p></caption><graphic xmlns:xlink="http://www.w3.org/1999/xlink" xlink:href="phytokeys-268-129_article-168267__-g029.jpg" position="float" orientation="portrait" xlink:type="simple" id="oo_1501854.jpg"><uri content-type="original_file" xlink:type="simple">https://binary.pensoft.net/fig/1501854</uri></graphic></fig></tp:treatment-sec><tp:treatment-sec sec-type="notes" id="SECID0EVDEK"><title>Notes.</title><p><italic><tp:taxon-name><tp:taxon-name-part taxon-name-part-type="genus" reg="Verbascum">Verbascum</tp:taxon-name-part> <tp:taxon-name-part taxon-name-part-type="species" reg="transjordanicum">transjordanicum</tp:taxon-name-part></tp:taxon-name></italic> is distinguished by its solitary flowers, subsessile glandular stems, simple and sparsely forked hairs on the exterior of the corolla, and five stamens, with the two anterior filaments glabrous near the apex and the three posterior filaments bearing creamy hairs up to the anthers. Phylogenetic analyses (<xref ref-type="bibr" rid="B3">Alzahrani et al. 2024</xref>) further support its status as a distinct species.</p></tp:treatment-sec><ref-list><ref id="B3"><mixed-citation xmlns:xlink="http://www.w3.org/1999/xlink" xlink:type="simple"><person-group><name name-style="western"><surname>Alzahrani</surname><given-names>AM</given-names></name><name name-style="western"><surname>Brehm</surname><given-names>JM</given-names></name><name name-style="western"><surname>Ghazanfar</surname><given-names>SA</given-names></name><name name-style="western"><surname>Maxted</surname><given-names>N</given-names></name></person-group> (<year>2024</year>) <article-title>DNA barcoding of the genus <italic><tp:taxon-name><tp:taxon-name-part taxon-name-part-type="genus">Verbascum</tp:taxon-name-part></tp:taxon-name></italic> (<tp:taxon-name><tp:taxon-name-part taxon-name-part-type="family">Scrophulariaceae</tp:taxon-name-part></tp:taxon-name>) in the Arabian Peninsula.</article-title><source>Taxon</source><volume>73</volume>(<issue>2</issue>): <fpage>547</fpage>–<lpage>555</lpage>. <ext-link xlink:href="10.1002/tax.13156" ext-link-type="doi" xlink:type="simple">https://doi.org/10.1002/tax.13156</ext-link></mixed-citation></ref></ref-list></tp:taxon-treatment>
