# Supplementary material for: ﻿Taxonomic revision of genus Verbascum (Scrophulariaceae) in the Arabian Peninsula
Source: PhytoKeys. 2025 Dec 29;268:129–81. doi: 10.3897/phytokeys.268.168267 (PMC12771002; doi:10.3897/phytokeys.268.168267)
Supplement: XML Treatment for Verbascum virgatum [file phytokeys.268.168267-treatment22.xml]

<!DOCTYPE tp:taxon-treatment
  PUBLIC "-//TaxonX//DTD Taxonomic Treatment Publishing DTD v0 20100105//EN" "tax-treatment-NSO.dtd">
<tp:taxon-treatment xmlns:tp="http://www.plazi.org/taxpub"><tp:treatment-meta><kwd-group><label>Taxon classification</label><kwd>
                <named-content content-type="kingdom">Plantae</named-content>
              </kwd><kwd>
                <named-content content-type="order">Lamiales</named-content>
              </kwd><kwd>
                <named-content content-type="family">Scrophulariaceae</named-content>
              </kwd></kwd-group><mixed-citation publication-type="journal"><person-group><name><surname>Alzahrani</surname><given-names>Ali Mohammed</given-names></name><name><surname>Magos Brehm</surname><given-names>Joana</given-names></name><name><surname>Ghazanfar</surname><given-names>Shahina A.</given-names></name><name><surname>Maxted</surname><given-names>Nigel</given-names></name></person-group><article-title>﻿Taxonomic revision of genus <italic><tp:taxon-name><tp:taxon-name-part taxon-name-part-type="genus" reg="Verbascum">Verbascum</tp:taxon-name-part></tp:taxon-name></italic> (<tp:taxon-name><tp:taxon-name-part taxon-name-part-type="family">Scrophulariaceae</tp:taxon-name-part></tp:taxon-name>) in the Arabian Peninsula</article-title><source>PhytoKeys</source><day>29</day><month>12</month><year>2025</year><volume>268</volume><fpage>129</fpage><lpage>181</lpage><pub-id pub-id-type="doi">10.3897/phytokeys.268.168267</pub-id></mixed-citation></tp:treatment-meta><tp:nomenclature><label>﻿16.</label><tp:taxon-name><object-id xmlns:xlink="http://www.w3.org/1999/xlink" content-type="arpha" xlink:type="simple">AF4D9E10-E20B-5EB3-8073-8B76CF9F4ED4</object-id>
              <tp:taxon-name-part taxon-name-part-type="genus" reg="Verbascum">Verbascum</tp:taxon-name-part>
              <tp:taxon-name-part taxon-name-part-type="species" reg="virgatum">virgatum</tp:taxon-name-part>
            </tp:taxon-name><tp:taxon-authority>Stokes, Bot. Arr. Brit. Pl., ed. 2. 1: 227 (-229) (1787)</tp:taxon-authority><xref ref-type="fig" rid="F30">Fig. 30</xref><tp:nomenclature-citation-list><tp:nomenclature-citation><tp:taxon-name>
                  <tp:taxon-name-part taxon-name-part-type="genus" reg="Blattaria">Blattaria</tp:taxon-name-part> <tp:taxon-name-part taxon-name-part-type="species" reg="virgata">virgata</tp:taxon-name-part></tp:taxon-name><comment>Fourr., Ann. Soc. Linn. Lyon sér. 2, xvii. (1869) 125.</comment></tp:nomenclature-citation><tp:nomenclature-citation><tp:taxon-name>
                  <tp:taxon-name-part taxon-name-part-type="genus" reg="Verbascum">Verbascum</tp:taxon-name-part> <tp:taxon-name-part taxon-name-part-type="species" reg="blattarioides">blattarioides</tp:taxon-name-part> <tp:taxon-name-part taxon-name-part-type="infraspecific-rank">var.</tp:taxon-name-part> <tp:taxon-name-part taxon-name-part-type="variety" reg="lusitanicum">lusitanicum</tp:taxon-name-part></tp:taxon-name><comment>Schrad. in Monogr. Verbasci 2: 45, 47 (1823).</comment></tp:nomenclature-citation><tp:nomenclature-citation><tp:taxon-name>
                  <tp:taxon-name-part taxon-name-part-type="genus" reg="Verbascum">Verbascum</tp:taxon-name-part> <tp:taxon-name-part taxon-name-part-type="species" reg="virgatum">virgatum</tp:taxon-name-part> <tp:taxon-name-part taxon-name-part-type="infraspecific-rank">var.</tp:taxon-name-part> <tp:taxon-name-part taxon-name-part-type="variety" reg="lanceolatum">lanceolatum</tp:taxon-name-part></tp:taxon-name><comment>Mariz, in Bol. Soc. Brot. 23: 42 (1907)</comment></tp:nomenclature-citation><tp:nomenclature-citation><tp:taxon-name>
                  <tp:taxon-name-part taxon-name-part-type="genus" reg="Verbascum">Verbascum</tp:taxon-name-part> <tp:taxon-name-part taxon-name-part-type="species" reg="virgatum">virgatum</tp:taxon-name-part> <tp:taxon-name-part taxon-name-part-type="infraspecific-rank">subsp.</tp:taxon-name-part> <tp:taxon-name-part taxon-name-part-type="subspecies" reg="lusitanicum">lusitanicum</tp:taxon-name-part></tp:taxon-name><comment>(Schrad.) Rivas Goday, in Veg. Fl. Guadiana: 752 (1964).</comment></tp:nomenclature-citation></tp:nomenclature-citation-list></tp:nomenclature><tp:treatment-sec sec-type="material" id="SECID0EUIEK"><title>Type.</title><p>United Kingdom, Hedge banks, in gravelly soil, in a field on the S. side of the lane leading from Gregory’s Mill to the turnpike road, near that town. The side of the turnpike road from Worcester to Ombersley, opposite to the lane leading to Beverley (not seen).</p><fig id="F30" position="float" orientation="portrait"><object-id xmlns:xlink="http://www.w3.org/1999/xlink" content-type="doi" xlink:type="simple">10.3897/phytokeys.268.168267.figure30</object-id><object-id xmlns:xlink="http://www.w3.org/1999/xlink" content-type="arpha" xlink:type="simple">85443C47-2379-5865-9D06-6DBA84CFD009</object-id><label>Figure 30.</label><caption><p><italic><tp:taxon-name><tp:taxon-name-part taxon-name-part-type="genus" reg="Verbascum">Verbascum</tp:taxon-name-part> <tp:taxon-name-part taxon-name-part-type="species" reg="virgatum">virgatum</tp:taxon-name-part></tp:taxon-name></italic>. <bold>A.</bold> Habit; <bold>B.</bold> Stems with glandular hairs (white arrow); <bold>C.</bold> Filaments with two anterior anthers inserted obliquely (white arrow); <bold>D.</bold> Capsule. Photos: <bold>A, B.</bold> By Saif Al Hatmi; <bold>C, D.</bold> By Ahmed Jaboob.</p></caption><graphic xmlns:xlink="http://www.w3.org/1999/xlink" xlink:href="phytokeys-268-129_article-168267__-g030.jpg" position="float" orientation="portrait" xlink:type="simple" id="oo_1501855.jpg"><uri content-type="original_file" xlink:type="simple">https://binary.pensoft.net/fig/1501855</uri></graphic></fig></tp:treatment-sec><tp:treatment-sec sec-type="description" id="SECID0EDKEK"><title>Description.</title><p>Biennial herb, yellowish to reddish green, simple, or branched from above, up to 1.5 m tall. <bold><italic>Indumentum</italic></bold> glabrescent or densely glandular hairy. <bold><italic>Stems</italic></bold> erect, terete. <bold><italic>Basal leaves</italic></bold> rosette, oblanceolate, 8–20 × 3–6 cm, apex acute, base cuneate or attenuate, margins crenate to dentate, lamina darkish green with glabrescent or dense glandular hairs and sparse simple hairs; petiole 1–4 cm. <bold><italic>Cauline leaves</italic></bold> oblanceolate, 3–8 × 1–3 cm, apex acute, base cordate; sessile or petiole up to 1 cm. <bold><italic>Inflorescence</italic></bold> in spiciform racemes; single flowers or I clusters of 2–3 in the axil of bracts. <bold><italic>Upper bracts</italic></bold> triangular-ovate, 3–6 mm, acuminate. <bold><italic>Lower bracts</italic></bold> oblanceolate, 15–20 mm, acute to acuminate. <bold><italic>Pedicel</italic></bold> glabrescent or dense glandular hairs up to 3 mm long. <bold><italic>Bracteoles</italic></bold> present, ovate to oblanceolate, acuminate. <bold><italic>Calyx</italic></bold> 4–8 mm, lobes oblanceolate, acute or mucronate, glabrescent or densely glandular hairy. <bold><italic>Corolla</italic></bold> 20–25 mm across, yellow with a purple-red spot around the throat, with pellucid glands, tube up to 1 mm, sparse ciliated hairs inside, sparse, or dense glandular hairs outside. <bold><italic>Stamens</italic></bold> five, 3–6 mm long. <bold><italic>Filaments</italic></bold> red with purple-violet to violet-whitish hairs, two anterior glabrous near the apex, three posteriors with hairs up to anthers. <bold><italic>Anthers</italic></bold> two anterior inserted obliquely on filaments, three posteriors with reniform anthers. <bold><italic>Ovary</italic></bold> globose, glabrescent, or dense glandular hairs. <bold><italic>Style</italic></bold> up to 6 mm long, filiform, green. <bold><italic>Stigma</italic></bold> capitate. <bold><italic>Capsule</italic></bold> 6–9 × 5–8 mm, globose, glabrescent, or dense glandular hairs. <bold><italic>Seeds</italic></bold> bothrospermous.</p></tp:treatment-sec><tp:treatment-sec sec-type="distribution" id="SECID0EVMEK"><title>Distribution.</title><p>Native to Europe and introduced elsewhere.</p></tp:treatment-sec><tp:treatment-sec sec-type="distribution" id="SECID0EENEK"><title>Distribution in the Arabian Peninsula.</title><p>It is an introduced species to Oman, which is known from Dhofar (Jabal Qamar) (Fig. <xref ref-type="fig" rid="F31">31</xref>).</p></tp:treatment-sec><tp:treatment-sec sec-type="ecology" id="SECID0EONEK"><title>Ecology.</title><p><italic><tp:taxon-name><tp:taxon-name-part taxon-name-part-type="genus" reg="Verbascum">Verbascum</tp:taxon-name-part> <tp:taxon-name-part taxon-name-part-type="species" reg="virgatum">virgatum</tp:taxon-name-part></tp:taxon-name></italic> grows on roadsides and in abandoned gardens at altitudes ranging from 800 to 980 m. There are no records of associated plants.</p></tp:treatment-sec><tp:treatment-sec sec-type="Vernacular name" id="SECID0EIOEK"><title>Vernacular name.</title><p><italic>twiggy Mullein</italic> (English).</p></tp:treatment-sec><tp:treatment-sec sec-type="phenology" id="SECID0EQOEK"><title>Phenology.</title><p>Flowering and fruiting from June to October.</p></tp:treatment-sec><tp:treatment-sec sec-type="etymology" id="SECID0E6OEK"><title>Etymology.</title><p>The name refers to the species’ twiggy habit, characterized by upright, slender twigs.</p></tp:treatment-sec><tp:treatment-sec sec-type="material" id="SECID0EEPEK"><title>Specimens examined.</title><p><bold>Oman.</bold> • <bold>Dhofar</bold>: Jabal Qamar, Kezat Amqat, 10 September 2022, <italic>L. Al-Harthy</italic> &amp; <italic>A. Al-Hinai 186</italic> (OBG).</p></tp:treatment-sec><tp:treatment-sec sec-type="notes" id="SECID0ESPEK"><title>Notes.</title><p><italic><tp:taxon-name><tp:taxon-name-part taxon-name-part-type="genus" reg="Verbascum">Verbascum</tp:taxon-name-part> <tp:taxon-name-part taxon-name-part-type="species" reg="virgatum">virgatum</tp:taxon-name-part></tp:taxon-name></italic> was recently recorded as an introduced species in the Dhofar region of Oman (Al <xref ref-type="bibr" rid="B31">Hatmi et al. 2024</xref>).</p></tp:treatment-sec><tp:treatment-sec><!--Section generated to contain objects referenced in tp:taxon-treatment.--><fig id="F31" position="float" orientation="portrait"><object-id xmlns:xlink="http://www.w3.org/1999/xlink" content-type="doi" xlink:type="simple">10.3897/phytokeys.268.168267.figure31</object-id><object-id xmlns:xlink="http://www.w3.org/1999/xlink" content-type="arpha" xlink:type="simple">7E7A47D1-E3D3-5711-810B-C47746998675</object-id><label>Figure 31.</label><caption><p>Distribution of <italic><tp:taxon-name><tp:taxon-name-part taxon-name-part-type="genus" reg="Verbascum">Verbascum</tp:taxon-name-part> <tp:taxon-name-part taxon-name-part-type="species" reg="virgatum">virgatum</tp:taxon-name-part></tp:taxon-name></italic> in the Arabian Peninsula.</p></caption><graphic xmlns:xlink="http://www.w3.org/1999/xlink" xlink:href="phytokeys-268-129_article-168267__-g031.jpg" position="float" orientation="portrait" xlink:type="simple" id="oo_1501856.jpg"><uri content-type="original_file" xlink:type="simple">https://binary.pensoft.net/fig/1501856</uri></graphic></fig></tp:treatment-sec><ref-list><ref id="B31"><mixed-citation xmlns:xlink="http://www.w3.org/1999/xlink" xlink:type="simple"><person-group><name name-style="western"><surname>Hatmi</surname><given-names>SA</given-names></name><name name-style="western"><surname>Al Hinai</surname><given-names>A</given-names></name><name name-style="western"><surname>Al Qassabi</surname><given-names>Z</given-names></name><name name-style="western"><surname>Alzahrani</surname><given-names>AM</given-names></name><name name-style="western"><surname>Knees</surname><given-names>S</given-names></name></person-group> (<year>2024</year>) <article-title>Studies in the flora of Arabia: XXXV. New records from the Sultanate of Oman.</article-title><source>Edinburgh Journal of Botany</source><volume>81</volume>: <fpage>1</fpage>–<lpage>11</lpage>. <ext-link xlink:href="10.24823/ejb.2024.2002" ext-link-type="doi" xlink:type="simple">https://doi.org/10.24823/ejb.2024.2002</ext-link></mixed-citation></ref></ref-list></tp:taxon-treatment>
