# Supplementary material for: ﻿Taxonomic revision of genus Verbascum (Scrophulariaceae) in the Arabian Peninsula
Source: PhytoKeys. 2025 Dec 29;268:129–81. doi: 10.3897/phytokeys.268.168267 (PMC12771002; doi:10.3897/phytokeys.268.168267)
Supplement: XML Treatment for Verbascum yemense var. asiricum [file phytokeys.268.168267-treatment25.xml]

<!DOCTYPE tp:taxon-treatment
  PUBLIC "-//TaxonX//DTD Taxonomic Treatment Publishing DTD v0 20100105//EN" "tax-treatment-NSO.dtd">
<tp:taxon-treatment xmlns:tp="http://www.plazi.org/taxpub"><tp:treatment-meta><kwd-group><label>Taxon classification</label><kwd>
                <named-content content-type="kingdom">Plantae</named-content>
              </kwd><kwd>
                <named-content content-type="order">Lamiales</named-content>
              </kwd><kwd>
                <named-content content-type="family">Scrophulariaceae</named-content>
              </kwd></kwd-group><mixed-citation publication-type="journal"><person-group><name><surname>Alzahrani</surname><given-names>Ali Mohammed</given-names></name><name><surname>Magos Brehm</surname><given-names>Joana</given-names></name><name><surname>Ghazanfar</surname><given-names>Shahina A.</given-names></name><name><surname>Maxted</surname><given-names>Nigel</given-names></name></person-group><article-title>﻿Taxonomic revision of genus <italic><tp:taxon-name><tp:taxon-name-part taxon-name-part-type="genus" reg="Verbascum">Verbascum</tp:taxon-name-part></tp:taxon-name></italic> (<tp:taxon-name><tp:taxon-name-part taxon-name-part-type="family">Scrophulariaceae</tp:taxon-name-part></tp:taxon-name>) in the Arabian Peninsula</article-title><source>PhytoKeys</source><day>29</day><month>12</month><year>2025</year><volume>268</volume><fpage>129</fpage><lpage>181</lpage><pub-id pub-id-type="doi">10.3897/phytokeys.268.168267</pub-id></mixed-citation></tp:treatment-meta><tp:nomenclature><label>﻿17b.</label><tp:taxon-name><object-id xmlns:xlink="http://www.w3.org/1999/xlink" content-type="arpha" xlink:type="simple">7B52CA0F-46E7-5B27-ADF3-DC61C494BA1F</object-id>
              <tp:taxon-name-part taxon-name-part-type="genus" reg="Verbascum">Verbascum</tp:taxon-name-part>
              <tp:taxon-name-part taxon-name-part-type="species" reg="yemense">yemense</tp:taxon-name-part>
              <tp:taxon-name-part taxon-name-part-type="infraspecific-rank">var.</tp:taxon-name-part>
              <tp:taxon-name-part taxon-name-part-type="variety" reg="asiricum">asiricum</tp:taxon-name-part>
              <object-id xmlns:xlink="http://www.w3.org/1999/xlink" content-type="ipni" xlink:type="simple">urn:lsid:ipni.org:names:77374376-1</object-id>
            </tp:taxon-name><tp:taxon-authority>(Hemaid) A.Alzahrani</tp:taxon-authority><tp:taxon-status xmlns:xlink="http://www.w3.org/1999/xlink" xlink:type="simple">stat. nov.</tp:taxon-status><xref ref-type="fig" rid="F32">Fig. 32</xref><tp:nomenclature-citation-list><tp:nomenclature-citation><tp:taxon-name>
                  <tp:taxon-name-part taxon-name-part-type="genus" reg="Verbascum">Verbascum</tp:taxon-name-part> <tp:taxon-name-part taxon-name-part-type="species" reg="asiricum">asiricum</tp:taxon-name-part></tp:taxon-name><comment>Hemaid, Pakistan J. Bot. 33(4): 316 (2001).</comment></tp:nomenclature-citation></tp:nomenclature-citation-list></tp:nomenclature><tp:treatment-sec sec-type="material" id="SECID0EMOFK"><title>Type.</title><p>Saudi Arabia, 70 km, S.E. of Abha, Abha, 14 March 1980, <italic>I.S. Collenette 2091</italic> (holotype K).</p></tp:treatment-sec><tp:treatment-sec sec-type="description" id="SECID0EUOFK"><title>Description.</title><p><italic>Pedicel</italic> up to 15 mm long.</p></tp:treatment-sec><tp:treatment-sec sec-type="distribution" id="SECID0E3OFK"><title>Distribution in the Arabian Peninsula.</title><p>It is an endemic variety to Saudi Arabia, which is known from Abha (Dalagan areas, near Souk Al-Ithnayn, and near Tamniah village), southwestern Saudi Arabia (Fig. <xref ref-type="fig" rid="F33">33</xref>).</p></tp:treatment-sec><tp:treatment-sec sec-type="etymology" id="SECID0EPPFK"><title>Etymology.</title><p>The name refers to Asir, the local Arabic name of the Asir Mountains, Saudi Arabia.</p></tp:treatment-sec><tp:treatment-sec sec-type="material" id="SECID0EUPFK"><title>Specimens examined.</title><p><bold>Saudi Arabia.</bold> • <bold>Abha</bold>: Wadi Dalagan, 27 March 1980, <italic>A. Nader 237</italic> (K); 7 km SE Abha, 14 March 1980, <italic>A. Nader 214</italic> (K); Dalagan road, 12 km SE of Abha, 15 April 1995, <italic>I.S. Collenette 9347</italic> (E [E00095077], K); 70 km, S.E. of Abha, 14 March 1980, <italic>I.S. Collenette 2091</italic> (K); near Souk Al-Ithnayn, head of Wadi Al-Soudah, 50 km S of Abha, 21 August 1983, <italic>I.S. Collenette 4478</italic> (E [E00066944]); Dalagan national park, 30 km SE of Abha, 06 March 1981, <italic>D. Hilesat 118</italic> (BM); Dalagan national park, 30 km SE of Abha, 01 March 1981, <italic>D. Hilesat 59</italic> (BM); near Tamniah village, 19 March 2021, <italic>A. Alzahrani 175</italic> (MUZ).</p></tp:treatment-sec><tp:treatment-sec sec-type="notes" id="SECID0EOQFK"><title>Notes.</title><p>This variety is distinguished from var. <tp:taxon-name><tp:taxon-name-part taxon-name-part-type="genus" reg="Verbascum"/><tp:taxon-name-part taxon-name-part-type="variety" reg="yemense">yemense</tp:taxon-name-part></tp:taxon-name> by its longer pedicels, which reach up to 15 mm, and by its restricted distribution in the Dalagan areas, near Souk Al-Ithnayn, and near Tamniah village in the Abha province of southwestern Saudi Arabia.</p></tp:treatment-sec><tp:treatment-sec><!--Section generated to contain objects referenced in tp:taxon-treatment.--><fig id="F32" position="float" orientation="portrait"><object-id xmlns:xlink="http://www.w3.org/1999/xlink" content-type="doi" xlink:type="simple">10.3897/phytokeys.268.168267.figure32</object-id><object-id xmlns:xlink="http://www.w3.org/1999/xlink" content-type="arpha" xlink:type="simple">CE91F4CE-5357-5F43-BBD6-B3CFF46567DD</object-id><label>Figure 32.</label><caption><p><tp:taxon-name><tp:taxon-name-part taxon-name-part-type="genus" reg="Verbascum">Verbascum</tp:taxon-name-part> <tp:taxon-name-part taxon-name-part-type="species" reg="yemense">yemense</tp:taxon-name-part> <tp:taxon-name-part taxon-name-part-type="infraspecific-rank">var.</tp:taxon-name-part> <tp:taxon-name-part taxon-name-part-type="variety" reg="yemense">yemense</tp:taxon-name-part></tp:taxon-name>. <bold>A.</bold> Habit; <bold>B.</bold> Short pedicel; <bold>D.</bold> Flowers with five and six stamens (white arrows). <tp:taxon-name><tp:taxon-name-part taxon-name-part-type="genus" reg="Verbascum">V.</tp:taxon-name-part> <tp:taxon-name-part taxon-name-part-type="species" reg="yemense">yemense</tp:taxon-name-part> <tp:taxon-name-part taxon-name-part-type="infraspecific-rank">var.</tp:taxon-name-part> <tp:taxon-name-part taxon-name-part-type="variety" reg="asiricum">asiricum</tp:taxon-name-part></tp:taxon-name>. <bold>C.</bold> Long pedicel; <bold>E.</bold> Flowers with five stamens (white arrow). Photos by Ali Alzahrani.</p></caption><graphic xmlns:xlink="http://www.w3.org/1999/xlink" xlink:href="phytokeys-268-129_article-168267__-g032.jpg" position="float" orientation="portrait" xlink:type="simple" id="oo_1501857.jpg"><uri content-type="original_file" xlink:type="simple">https://binary.pensoft.net/fig/1501857</uri></graphic></fig><fig id="F33" position="float" orientation="portrait"><object-id xmlns:xlink="http://www.w3.org/1999/xlink" content-type="doi" xlink:type="simple">10.3897/phytokeys.268.168267.figure33</object-id><object-id xmlns:xlink="http://www.w3.org/1999/xlink" content-type="arpha" xlink:type="simple">239B2753-08D0-5C8E-AC22-570AA14B0DFD</object-id><label>Figure 33.</label><caption><p>Distribution of <tp:taxon-name><tp:taxon-name-part taxon-name-part-type="genus" reg="Verbascum">Verbascum</tp:taxon-name-part> <tp:taxon-name-part taxon-name-part-type="species" reg="yemense">yemense</tp:taxon-name-part> <tp:taxon-name-part taxon-name-part-type="infraspecific-rank">var.</tp:taxon-name-part> <tp:taxon-name-part taxon-name-part-type="variety" reg="yemense">yemense</tp:taxon-name-part></tp:taxon-name> (black circles) and <tp:taxon-name><tp:taxon-name-part taxon-name-part-type="genus" reg="Verbascum">V.</tp:taxon-name-part> <tp:taxon-name-part taxon-name-part-type="species" reg="yemense">yemense</tp:taxon-name-part> <tp:taxon-name-part taxon-name-part-type="infraspecific-rank">var.</tp:taxon-name-part> <tp:taxon-name-part taxon-name-part-type="variety" reg="asiricum">asiricum</tp:taxon-name-part></tp:taxon-name> (black triangles) in the Arabian Peninsula.</p></caption><graphic xmlns:xlink="http://www.w3.org/1999/xlink" xlink:href="phytokeys-268-129_article-168267__-g033.jpg" position="float" orientation="portrait" xlink:type="simple" id="oo_1501858.jpg"><uri content-type="original_file" xlink:type="simple">https://binary.pensoft.net/fig/1501858</uri></graphic></fig></tp:treatment-sec></tp:taxon-treatment>
